# Supplementary material for: An integrated peach genome structural variation map uncovers genes associated with fruit traits
Source: Genome Biol. 2020 Oct 6;21:258. doi: 10.1186/s13059-020-02169-y (PMC7539501; doi:10.1186/s13059-020-02169-y)
Supplement: Supplementary file 1 — Additional file 1. Supplementary tables S1-S13. [file 13059_2020_2169_MOESM1_ESM.xlsx]

## Sheet: Table S1
Table S1. List of the 336 resequenced peach accessions and phenotypic data
Accession	Sample ID	Accession type	Origin	Resequencing		Phenotype
				Depth	Coverage	Fruit shape	Fruit hairiness	Fruit flesh color	Flesh color around stone	Flower shape (showy/non-showy)	Flower shape-DoubleF	Weeping	Internode_length	Flower/leaf bud	Pistil/stigma	Polen fertility	Hypanthium inner wall color	Anther cloor	Suture depth	Kernel taste	Fruit development period (2008)	Fruit development period (2010)	Development period (2008)	Development period (2010)	Leaf length	Leaf width	Bloom date (2008)	Bloom date(2016)	Bloom date (2017)	Full bloom date (1987)	Full bloom date (2017)	Bloom ending date	Leaf expanding date (2008)	Leaf expanding date (2010)	Fruit maturity date	Deciduous date (2008)	Deciduous date (2010)	Deciduous ending date(2008)	Deciduous ending date (2010)
Hong Ye Chui Zhi	sample1008	Ornamental aaccession	USA	26.7875	0.975998	Round	peach	NA	White	Showy	Multiple	Yes	2.72	83.13	Equal	Fertility	Green	Red	Middle	Bitter	NA	NA	260	NA	NA	NA	NA	56	57	NA	58	63	NA	61	NA	NA	268	NA	292
Bai Chong Bai Chui Zhi	sample1009	Ornamental aaccession	Henan, PRC	24.7406	0.981248	Round	peach	NA	White	Showy	Multiple	Yes	2.72	139.47	NA	Fertility	Green	Yellow	Middle	Bitter	NA	NA	271	NA	13.1	4.32	NA	60	62	NA	63	73	NA	62	NA	NA	282	NA	302
Bai Dan Ban Chui Zhi	sample817	Ornamental aaccession	Henan, PRC	24.2147	0.975703	Round	peach	White	White	Showy	Single	Yes	NA	NA	NA	NA	NA	NA	NA	NA	NA	NA	NA	NA	NA	NA	NA	NA	NA	NA	NA	NA	NA	NA	NA	NA	NA	NA	NA
Hong Hua Chong Ban Chui Zhi#1	sample89	Ornamental aaccession	PRC	24.2228	0.96578	Round	peach	White	White	Showy	Multiple	Yes	NA	NA	NA	NA	NA	NA	NA	NA	NA	NA	NA	NA	NA	NA	NA	NA	NA	NA	NA	NA	NA	NA	NA	NA	NA	NA	NA
Zhu Fen Chui Zhi	sample90	Ornamental aaccession	PRC	24.6683	0.96069	Round	peach	NA	White	Showy	Multiple	Yes	NA	NA	High	Fertility	Green	Yellow	Middle	Bitter	NA	NA	256	NA	13.14	3.08	NA	57	57	NA	59	68	NA	64	NA	NA	270	NA	288
Yuan Yang Chui Zhi	sample91	Ornamental aaccession	PRC	22.7338	0.959016	Round	peach	White	White	Showy	Multiple	Yes	1.9	NA	High	Fertility	Green	NA	Middle	Bitter	NA	NA	268	NA	13.18	3.1	NA	58	57	NA	58	67	NA	62	NA	NA	282	NA	302
Diao Zhi Bai	sample1	Landrace	Anhui, PRC	27.1444	0.974978	Round	peach	White	Red	Showy	Single	No	2.52	122.16	Equal	Fertility	Green	Red	Middle	Bitter	105	101	256	264	13.26	3.6	61	50	52	63	53	59	68	61	158	271	270	287	290
Bi Nan I	sample10	Landrace	Xinjiang, PRC	28.2491	0.97084	Round	peach	White	Red	Showy	Single	No	2.32	134.21	High	Fertility	Green	Red	NA	NA	NA	NA	NA	NA	NA	NA	NA	45	49	NA	50	56	NA	62	NA	NA	268	NA	300
Redhaven	sample100	Improved accession	USA	25.5706	0.981486	Round	peach	Yellow	Red	Non-showy	Single	No	1.86	113.68	High	Fertility	Yellow	Red	Middle	Bitter	105	97	265	278	15.2	3.43	61	45	50	63	51	57	73	61	156	271	268	290	297
Everts	sample1001	Improved accession	South Africa	24.5205	0.983508	Round	peach	Yellow	Red	Non-showy	Single	No	2.09	113.4	Equal	Fertility	Yellow	Red	NA	NA	NA	NA	NA	NA	NA	NA	NA	47	NA	NA	NA	NA	NA	NA	NA	NA	NA	NA	NA
Changli #1	sample1002	Improved accession	Hebei, PRC	25.1873	0.961934	Round	peach	White	Red	Showy	Single	No	3.07	190	Equal	Fertility	Green	Red	NA	NA	NA	NA	NA	NA	NA	NA	NA	51	NA	NA	NA	NA	NA	NA	NA	NA	NA	NA	NA
Njpillan OP R23T62	sample1003	Improved accession	NA	26.7868	0.976305	Round	peach	Yellow	Red	Showy	Single	No	NA	NA	NA	NA	NA	NA	NA	NA	NA	NA	NA	NA	NA	NA	NA	NA	NA	NA	NA	NA	NA	NA	NA	NA	NA	NA	NA
Hong Chong Ban	sample1004	Ornamental aaccession	NA	20.3092	0.962399	Round	NA	NA	NA	NA	Multiple	No	NA	NA	NA	NA	NA	NA	NA	NA	NA	NA	NA	NA	NA	NA	NA	NA	NA	NA	NA	NA	NA	NA	NA	NA	NA	NA	NA
S1	sample1005	Ornamental aaccession	Beijing, PRC	23.2906	0.969422	Round	peach	White	Red	Showy	Multiple	No	NA	NA	NA	NA	NA	NA	NA	NA	NA	NA	NA	NA	NA	NA	NA	NA	NA	NA	NA	NA	NA	NA	NA	NA	NA	NA	NA
Akatsuki	sample1006	Improved accession	Japan	21.1535	0.9697	Round	peach	White	Red	Showy	Single	No	3.16	194.85	Equal	Fertility	Green	Red	Middle	Bitter	103	NA	239	NA	NA	NA	NA	52	51	NA	52	58	NA	60	155	NA	266	NA	270
S2	sample1007	Ornamental aaccession	Beijing, PRC	22.447	0.971661	Round	peach	White	White	Showy	Multiple	No	NA	NA	NA	NA	NA	NA	NA	NA	NA	NA	NA	NA	NA	NA	NA	NA	NA	NA	NA	NA	NA	NA	NA	NA	NA	NA	NA
Phillips	sample101	Improved accession	USA	21.5066	0.981562	Round	peach	Yellow	White	Non-showy	Single	No	NA	NA	NA	NA	NA	NA	NA	NA	NA	NA	NA	NA	NA	NA	NA	NA	NA	NA	NA	NA	NA	NA	NA	NA	NA	NA	NA
Flordacrest	sample1010	Improved accession	USA	26.5147	0.980185	Round	peach	Yellow	Red	Showy	Single	No	2.37	104.88	High	Fertility	Yellow	Red	Middle	Bitter	98	NA	277	NA	15.82	3.32	60	35	44	61	45	50	63	55	143	NA	282	NA	306
Dong Wang Zhu	sample1011	Wild	Henan, PRC	27.7663	0.977174	Round	peach	White	White	Showy	Single	No	NA	NA	NA	NA	NA	NA	NA	NA	NA	NA	NA	NA	NA	NA	NA	NA	NA	NA	NA	NA	NA	NA	NA	NA	NA	NA	NA
Zhong Tao Kang Zhen #2	sample1013	Wild	NA	22.7586	0.975707	Round	NA	NA	NA	Showy	Single	No	NA	NA	NA	NA	NA	NA	NA	NA	NA	NA	NA	NA	NA	NA	NA	NA	NA	NA	NA	NA	NA	NA	NA	NA	NA	NA	NA
Zepu #4	sample1018	Wild	NA	24.6808	0.970698	Round	NA	NA	NA	Showy	Single	No	NA	NA	NA	NA	NA	NA	NA	NA	NA	NA	NA	NA	NA	NA	NA	NA	NA	NA	NA	NA	NA	NA	NA	NA	NA	NA	NA
Zhong You Pan #2	sample102	Improved accession	Henan, PRC	25.211	0.975513	Flat	nectarine	Yellow	White	Non-showy	Single	No	2.38	135	Equal	Fertility	Yellow	Red	Middle	Bitter	101	NA	262	NA	NA	NA	NA	45	49	NA	50	54	NA	58	150	NA	270	NA	294
Akesu Huang Ling Tao	sample1021	Improved accession	Xinjiang, PRC	22.63	0.960328	Round	NA	NA	NA	Showy	Single	No	NA	NA	NA	NA	NA	NA	NA	NA	NA	NA	NA	NA	NA	NA	NA	NA	NA	NA	NA	NA	NA	NA	NA	NA	NA	NA	NA
Akesu BaiLing Tao	sample1022	Improved accession	Xinjiang, PRC	23.7342	0.968005	Round	NA	NA	NA	Showy	Single	No	NA	NA	NA	NA	NA	NA	NA	NA	NA	NA	NA	NA	NA	NA	NA	NA	NA	NA	NA	NA	NA	NA	NA	NA	NA	NA	NA
Bagewan Bai Mian Tao	sample1023	Improved accession	Xinjiang, PRC	25.2151	0.96448	Round	NA	NA	NA	Showy	Single	No	NA	NA	NA	NA	NA	NA	NA	NA	NA	NA	NA	NA	NA	NA	NA	NA	NA	NA	NA	NA	NA	NA	NA	NA	NA	NA	NA
NJF7	sample1024	Improved accession	USA	23.3257	0.975738	Flat	peach	White	Red	Showy	Single	No	2.68	105.98	Equal	Fertility	Green	Red	Deep	Bitter	111	NA	264	NA	14.51	3.66	59	44	48	60	49	54	63	59	159	NA	270	NA	300
Bai Mang Pan Tao	sample1025	Landrace	Shanghai, PRC	24.8908	0.962931	Flat	peach	White	Red	Showy	Single	No	2.27	92.96	Equal	Fertility	Green	Red	Deep	Bitter	110	107	240	255	16.3	4.31	63	50	49	64	50	55	73	59	159	259	263	271	278
Beijing Wan Pan Tao	sample1026	Landrace	Beijing, PRC	24.9435	0.971141	Flat	peach	White	Red	Showy	Single	No	2.59	156.47	low	Fertility	Green	Red	Deep	Bitter	150	NA	263	NA	NA	NA	NA	46	51	NA	52	59	NA	65	201	NA	282	NA	297
Bi Xia Wan Pan Tao	sample1027	Improved accession	Beijing, PRC	24.0292	0.970772	Flat	peach	White	Red	Showy	Single	No	NA	NA	NA	NA	NA	NA	NA	NA	NA	NA	NA	NA	NA	NA	NA	NA	NA	NA	NA	NA	NA	NA	NA	NA	NA	NA	NA
Chen Pu Pan Tao	sample1028	Landrace	Shanghai, PRC	25.4588	0.963184	Flat	peach	White	Red	Showy	Single	No	1.97	82.42	low	Fertility	Green	Red	Deep	Bitter	114	109	242	261	14.52	3.52	61	46	50	62	51	58	69	61	164	259	263	271	278
Fenghua Pan Tao	sample1029	Landrace	Zhejiang, PRC	24.1884	0.966009	Flat	peach	White	Red	Showy	Single	No	2	100.45	low	Fertility	Green	Red	Deep	Bitter	113	109	241	259	15.62	3.91	61	44	49	62	49	55	73	59	162	259	265	271	278
Zhong You Pan #4	sample103	Improved accession	Henan, PRC	21.3044	0.977004	Flat	nectarine	Yellow	Red	Non-showy	Single	No	2.88	136.9	High	Fertility	Yellow	Red	Middle	Bitter	113	NA	262	NA	NA	NA	NA	46	49	NA	51	57	NA	57	162	NA	286	NA	297
Jiaqing Pan Tao	sample1030	Landrace	Zhejiang, PRC	24.8291	0.962758	Flat	peach	White	Red	Showy	Single	No	1.93	140.21	Equal	Fertility	Green	Red	Deep	Bitter	116	111	244	254	15.59	3.71	63	51	53	64	53	59	73	61	169	259	266	274	280
Long You Pan Tao	sample1031	Improved accession	Henan, PRC	24.2093	0.979925	Flat	nectarine	Yellow	White	Showy	Single	No	2.4	122.22	Equal	Fertility	Yellow	Red	Shallow	Bitter	143	NA	267	NA	NA	NA	NA	43	45	NA	47	53	NA	58	188	NA	288	NA	302
Mai Huang Pan Tao	sample1032	Improved accession	Henan, PRC	25.327	0.975156	Flat	peach	Yellow	White	Showy	Single	No	2.72	153.85	Equal	Fertility	Yellow	Red	Middle	Bitter	73	NA	256	NA	NA	NA	NA	42	47	NA	48	54	NA	59	120	NA	265	NA	288
Mei Guo Pan Tao	sample1033	Improved accession	USA	23.6921	0.962261	Flat	peach	White	Red	Showy	Single	No	2.14	85.71	low	Fertility	Green	Red	Middle	Bitter	109	109	246	256	13.66	3.69	61	45	53	62	54	61	73	61	162	259	263	270	284
Zao Huang Pan Tao	sample104	Improved accession	Henan, PRC	23.5193	0.98036	Flat	peach	Yellow	White	Showy	Single	No	2.9	165	Equal	Fertility	Yellow	Red	Middle	Bitter	95	NA	271	NA	NA	NA	NA	40	46	NA	48	50	NA	59	141	NA	282	NA	300
Ping Ding You Pan Tao#1	sample105	Improved accession	Henan, PRC	26.7375	0.971456	Flat	nectarine	Yellow	White	Showy	Single	No	NA	NA	NA	NA	NA	NA	NA	NA	NA	NA	NA	NA	NA	NA	NA	NA	NA	NA	NA	NA	NA	NA	NA	NA	NA	NA	NA
Mai Huang Pan Tao	sample106	Improved accession	Henan, PRC	19.7982	0.975695	Flat	peach	Yellow	White	Showy	Single	No	2.72	153.85	Equal	Fertility	Yellow	Red	Middle	Bitter	73	NA	256	NA	NA	NA	NA	42	47	NA	48	54	NA	59	120	NA	265	NA	288
Huang Jin Pan Tao	sample107	Landrace	Shanghai, PRC	19.0317	0.967345	Flat	peach	Yellow	Red	Showy	Single	No	2.01	141.46	Equal	Fertility	Yellow	Red	Deep	Bitter	137	120	256	255	15.8	3.82	63	49	51	64	52	58	73	61	188	259	270	271	292
Dalian 4-35	sample108	Improved accession	Liaoning, PRC	24.7825	0.969981	Flat	peach	Yellow	White	Showy	Single	No	2.39	169.07	Equal	Fertility	Yellow	Red	Deep	Bitter	105	NA	261	NA	NA	NA	NA	48	51	NA	52	58	NA	60	156	NA	282	NA	292
Hong Ye Ya Bian	sample109	Improved accession	Henan, PRC	19.3964	0.973431	Round	peach	White	White	Showy	Multiple	No	NA	NA	NA	NA	NA	NA	NA	NA	NA	NA	NA	NA	NA	NA	NA	NA	NA	NA	NA	NA	NA	NA	NA	NA	NA	NA	NA
Qing Si Tao	sample11	Landrace	Yunnan, PRC	25.5698	0.97266	Round	peach	Yellow	Red	Showy	Single	No	NA	NA	NA	NA	NA	NA	NA	NA	NA	NA	NA	NA	NA	NA	NA	NA	NA	NA	NA	NA	NA	NA	NA	NA	NA	NA	NA
Zhong You #9	sample111	Improved accession	Henan, PRC	22.3461	0.976425	Round	nectarine	White	White	Non-showy	Single	No	NA	NA	NA	NA	NA	NA	NA	NA	NA	NA	NA	NA	NA	NA	NA	NA	NA	NA	NA	NA	NA	NA	NA	NA	NA	NA	NA
Harrow Blood	sample112	Improved accession	Canada	25.6513	0.977053	Round	peach	NA	Red	Showy	Single	No	NA	NA	low	Fertility	Green	Red	Shallow	Bitter	157	NA	254	NA	NA	NA	NA	56	52	NA	53	60	NA	65	209	NA	265	NA	292
Li He Tian Ren	sample113	Landrace	Xinjiang, PRC	22.3016	0.961098	Round	peach	White	Red	Showy	Single	No	2.7	88.89	High	Fertility	Green	Red	Deep	Sweet	168	NA	272	NA	NA	NA	62	NA	49	63	50	56	66	60	217	290	282	294	304
Zhong Hua Shou Tao	sample114	Improved accession	Shandong, PRC	30.4384	0.96445	Round	peach	White	Red	Showy	Single	No	2.12	141.96	Equal	Fertility	Green	Red	NA	NA	189	NA	256	NA	NA	NA	NA	51	52	NA	53	61	NA	61	242	NA	270	NA	290
Zhong You #5 Zao Shu Ya Bian	sample126	Improved accession	Henan, PRC	21.7743	0.978388	Round	nectarine	White	White	Non-showy	Single	No	NA	NA	NA	NA	NA	NA	NA	NA	NA	NA	NA	NA	NA	NA	NA	NA	NA	NA	NA	NA	NA	NA	NA	NA	NA	NA	NA
2-1-55	sample129	Improved accession	Henan, PRC	21.5315	0.975523	Round	peach	Yellow	Red	Showy	Single	No	2.06	174.47	Equal	Fertility	Yellow	Red	Shallow	Bitter	NA	NA	NA	NA	14.78	3.52	NA	44	NA	NA	NA	NA	NA	NA	NA	NA	NA	NA	NA
Hong Li Guang	sample13	Landrace	Xinjiang, PRC	20.9887	0.968469	Round	nectarine	White	Red	Showy	Single	No	2.11	163.24	Equal	Fertility	Green	Red	Shallow	Bitter	NA	160	NA	278	15.09	4.06	62	NA	52	63	53	60	75	64	217	284	268	290	300
NJC77	sample130	Improved accession	USA	18.7162	0.973683	Round	peach	Yellow	White	Non-showy	Single	No	2.53	186.5	Equal	Fertility	Yellow	Red	Shallow	Bitter	NA	104	269	267	15.25	4.57	64	49	51	66	NA	NA	71	59	162	270	276	281	300
Xian Tao	sample14	Landrace	Guangxi, PRC	31.8756	0.973336	Round	peach	White	Red	Showy	Single	No	1.65	75.67	NA	Fertility	Green	Red	Middle	Bitter	NA	NA	245	NA	15.98	3.78	NA	38	48	NA	48	52	NA	59	NA	NA	268	NA	276
NJN76	sample15	Improved accession	USA	24.7704	0.976208	Round	nectarine	Yellow	White	Non-showy	Single	No	2.17	99.52	High	Fertility	Yellow	Red	Middle	Bitter	94	86	267	270	15.85	4.42	60	45	49	62	50	56	66	60	143	284	290	290	304
Jin Feng	sample16	Improved accession	Henan, PRC	29.1433	0.979101	Round	peach	Yellow	Red	Showy	Single	No	2.56	186.05	High	Fertility	Yellow	Red	Middle	Bitter	108	NA	261	NA	16.7	4.02	NA	44	49	NA	50	56	NA	58	158	NA	268	NA	292
Hong Ye Tao	sample18	Landrace	PRC	25.5196	0.981683	Round	peach	White	White	Showy	Multiple	No	2.01	NA	Equal	Fertility	Green	Yellow	Middle	Bitter	NA	NA	255	NA	NA	NA	72	56	53	74	55	65	NA	63	NA	NA	270	NA	288
Hua Yu Lu	sample19	Improved accession	Zhejiang, PRC	31.6522	0.968766	Round	peach	White	Red	Showy	Multiple	No	2.12	100	High	Fertility	Green	Red	Middle	Bitter	128	NA	238	NA	14.32	3.77	65	57	57	67	59	65	65	61	187	NA	266	NA	270
Hong Hua Bi Tao	sample2	Landrace	PRC	24.112	0.969252	Round	NA	NA	NA	Showy	Multiple	No	1.67	121.85	Equal	Fertility	Green	Red	NA	NA	NA	NA	262	NA	NA	NA	67	NA	52	73	53	64	NA	59	NA	NA	270	NA	294
Bai Hua Shan Tao	sample20	Wild	Henan, PRC	22.0559	0.906767	Round	peach	Yellow	White	Showy	Single	No	2.65	116.09	Equal	Fertility	Yellow	Yellow	Shallow	Bitter	NA	NA	NA	270	11.51	4.25	29	25	36	33	37	40	56	57	NA	284	302	290	307
Zhou Xing Shan Tao	sample21	Wild	Henan, PRC	23.4725	0.911227	Round	peach	White	White	Showy	Single	No	NA	NA	Equal	Fertility	Yellow	NA	Middle	Bitter	NA	NA	NA	NA	11.29	4.41	NA	27	36	NA	37	40	NA	55	NA	NA	302	NA	307
Bai Gen Gan Su Tao	sample22	Wild	Gansu, PRC	26.3733	0.916764	Round	peach	NA	White	Showy	Single	No	NA	NA	Equal	Fertility	Yellow	Red	Shallow	Bitter	NA	NA	NA	NA	9.91	2	NA	17	34	NA	36	43	NA	44	NA	NA	282	NA	304
Xinjiang Huang Rou	sample23	Landrace	Xinjiang, PRC	26.9707	0.964243	Round	peach	Yellow	White	Showy	Single	No	2.19	180.47	High	Fertility	Yellow	Red	Middle	Bitter	157	142	273	281	14.52	4.14	62	46	51	63	52	58	73	61	209	284	282	290	304
Guang He Tao (Rikaze)	sample25	Wild	Xinjiang, PRC	26.7657	0.892352	Round	NA	NA	NA	Showy	Single	No	NA	NA	NA	NA	NA	NA	NA	NA	NA	NA	NA	NA	NA	NA	NA	NA	NA	NA	NA	NA	NA	NA	NA	NA	NA	NA	NA
Hong Gen Gan Su Tao	sample26	Wild	Gansu, PRC	24.8935	0.922396	Round	peach	NA	White	Showy	Single	No	NA	NA	Equal	Fertility	Yellow	Red	Middle	Bitter	NA	NA	NA	NA	9.91	2	NA	17	34	NA	36	43	NA	44	NA	NA	282	NA	304
Guang He Tao (Aba)	sample27	Wild	Sichuan, PRC	25.2424	0.900781	Round	peach	White	White	Showy	Single	No	NA	NA	NA	NA	NA	NA	NA	NA	NA	NA	NA	NA	NA	NA	NA	NA	NA	NA	NA	NA	NA	NA	NA	NA	NA	NA	NA
Zao Shanghai Shui Mi	sample28	Improved accession	Jiangsu, PRC	28.7921	0.983106	Round	peach	White	White	Showy	Single	No	NA	NA	NA	NA	NA	NA	NA	NA	NA	NA	NA	NA	NA	NA	NA	NA	NA	NA	NA	NA	NA	NA	NA	NA	NA	NA	NA
Hong Hua Shan Tao	sample29	Wild	Liaoning, PRC	24.9658	0.905636	Round	peach	White	White	Showy	Single	No	NA	NA	Equal	Fertility	Yellow	Red	Middle	Bitter	NA	NA	NA	NA	10.58	3.38	NA	27	37	NA	37	40	NA	57	NA	NA	302	NA	307
Da Xue Tao	sample3	Landrace	Hebei, PRC	28.0475	0.967497	Round	peach	White	White	Showy	Single	No	2.05	32.78	low	Fertility	Green	Red	Deep	Bitter	156	156	268	262	14.17	3.86	63	45	51	64	53	60	73	72	209	271	282	284	300
Tian Ren Tao	sample30	Landrace	Hebei, PRC	21.1471	0.960643	Round	peach	White	White	Showy	Single	No	2.33	157.47	Equal	Fertility	Green	Red	Middle	Sweet	149	NA	268	NA	NA	NA	64	52	52	65	53	60	73	60	201	284	270	290	300
Sha Gan Shan Tao	sample31	Wild	Gansu, PRC	22.5466	0.914105	Round	peach	White	White	Showy	Single	No	1.93	154.54	Equal	Fertility	Yellow	NA	Middle	NA	NA	NA	NA	NA	NA	NA	NA	30	38	NA	38	42	NA	53	NA	NA	256	NA	282
Qingzhou Bai Pi Mi Tao	sample32	Landrace	Shandong, PRC	23.8302	0.969447	Round	peach	White	White	Showy	Single	No	2.13	149.8	Equal	Fertility	Green	Red	Middle	Bitter	174	162	254	264	13.83	2.92	63	51	51	64	52	59	72	61	226	270	268	284	286
Zao Shu Huang Gan	sample33	Landrace	Gansu, PRC	24.9902	0.967977	Round	peach	Yellow	Red	Showy	Single	No	2.48	44.94	Equal	Fertility	Yellow	Red	Middle	Bitter	116	106	266	269	14.37	3.89	62	46	49	63	49	54	75	58	165	270	282	281	297
Feicheng Bai Li #10	sample34	Landrace	Shandong, PRC	22.8558	0.967361	Round	peach	White	White	Showy	Single	No	2.03	60.28	Equal	Fertility	Green	Red	Deep	Bitter	147	138	260	278	15.04	3.86	63	51	54	64	54	61	75	65	201	284	280	290	292
Nan Shan Tian Tao	sample35	Landrace	Guangdong, PRC	25.6855	0.965832	Round	peach	White	Red	Showy	Single	No	NA	NA	NA	NA	NA	NA	NA	NA	NA	NA	NA	NA	NA	NA	NA	NA	NA	NA	NA	NA	NA	NA	NA	NA	NA	NA	NA
Huo Lian Jin Dan	sample36	Landrace	Yunnan, PRC	25.3296	0.970987	Round	peach	Yellow	Red	Showy	Single	No	1.88	87.1	High	Fertility	Yellow	Red	Middle	Bitter	147	138	275	284	15.2	3.74	60	43	46	61	48	54	73	59	195	290	288	298	306
Huichun Tao	sample37	Landrace	Jilin, PRC	24.6645	0.959762	Round	peach	White	Red	Showy	Single	No	2.4	145.45	High	Fertility	Green	Red	Deep	Bitter	NA	NA	252	NA	13.1	5.02	NA	48	50	NA	51	58	NA	64	NA	NA	266	NA	284
Kashi huang Rou Li Guang	sample38	Landrace	Xinjiang, PRC	21.9935	0.977064	Round	nectarine	Yellow	Red	Showy	Single	No	2.11	109.6	High	Fertility	Yellow	Red	Shallow	Bitter	NA	123	NA	274	15.63	4.07	60	48	50	61	51	57	71	61	166	284	270	290	297
Sa Hua Hong Pan Tao	sample39	Landrace	Shanghai, PRC	27.3848	0.968501	Flat	peach	White	Red	Showy	Single	No	2.63	112.34	low	Fertility	Green	Red	Deep	Bitter	118	111	258	272	15.64	4.45	61	45	48	62	49	55	73	59	166	270	270	284	294
Hei Bu Dai #1	sample4	Landrace	Henan, PRC	31.5971	0.973262	Round	peach	NA	Red	Showy	Single	No	NA	NA	NA	NA	NA	NA	NA	NA	NA	NA	NA	NA	NA	NA	NA	NA	NA	NA	NA	NA	NA	NA	NA	NA	NA	NA	NA
Jin Mi Xia Ye	sample40	Improved accession	Henan, PRC	27.3984	0.974378	Round	nectarine	Yellow	White	Non-showy	Single	No	NA	NA	NA	NA	NA	NA	NA	NA	NA	NA	NA	NA	NA	NA	NA	NA	NA	NA	NA	NA	NA	NA	NA	NA	NA	NA	NA
Bailey	sample41	Improved accession	USA	20.6988	0.982333	Round	peach	White	Red	Showy	Single	No	NA	NA	NA	NA	NA	NA	NA	NA	NA	NA	NA	NA	NA	NA	NA	NA	NA	NA	NA	NA	NA	NA	NA	NA	NA	NA	NA
Bai Hua Shan Bi Tao	sample42	Landrace	Beijing, PRC	23.5318	0.970176	Round	NA	NA	NA	Showy	Multiple	No	2.2	NA	low	Fertility	Green	Yellow	NA	NA	NA	NA	NA	NA	11.42	3.27	47	34	NA	54	NA	NA	NA	NA	NA	NA	NA	NA	NA
Kashi #1	sample43	Landrace	Xinjiang, PRC	30.5788	0.964694	Round	peach	White	Red	Showy	Single	No	2.15	115.1	High	Fertility	Green	Red	Middle	Sweet	158	NA	268	NA	NA	NA	64	47	51	65	52	59	75	63	209	272	270	290	300
Xinjiang Pan Tao #1	sample44	Landrace	Henan, PRC	23.9646	0.965426	Flat	peach	White	White	Showy	Single	No	NA	NA	NA	NA	NA	NA	NA	NA	NA	NA	NA	NA	NA	NA	NA	NA	NA	NA	NA	NA	NA	NA	NA	NA	NA	NA	NA
Xinjiang Pan Tao #2	sample45	Landrace	Henan, PRC	25.3783	0.966707	Flat	peach	NA	NA	Showy	Single	No	NA	NA	NA	NA	NA	NA	NA	NA	NA	NA	NA	NA	NA	NA	NA	NA	NA	NA	NA	NA	NA	NA	NA	NA	NA	NA	NA
Bai Hua	sample46	Landrace	Jiangsu, PRC	24.3424	0.966291	Round	peach	White	Red	Showy	Single	No	2.03	135.38	High	Infertility	Green	Red	Middle	Bitter	136	121	259	243	15.24	3.55	64	49	50	65	51	57	67	59	187	259	266	271	290
Okitsu	sample47	Improved accession	Japan	28.3386	0.974642	Round	nectarine	Yellow	Red	Showy	Single	No	2.34	179.27	High	Fertility	Yellow	Red	Shallow	Bitter	121	113	NA	250	14.34	3.87	62	53	52	63	53	60	71	59	173	259	268	270	284
Hakuho	sample48	Improved accession	Japan	21.4587	0.969778	Round	peach	White	White	Showy	Single	No	2.19	130.22	Equal	Fertility	Green	Red	Shallow	Bitter	104	100	243	241	15.42	3.78	62	51	50	63	52	58	67	59	156	259	266	271	274
Chinese Cling	sample49	Improved accession	Jiangsu, PRC	26.5748	0.9706	Round	peach	White	Red	Showy	Single	No	2.21	97.84	High	Infertility	Green	White	Shallow	Bitter	135	129	259	249	14.6	3.73	60	48	50	64	52	58	67	60	187	259	268	271	290
Hong Ya Zui	sample5	Landrace	Hebei, PRC	24.2688	0.973456	Round	peach	White	Red	Showy	Single	No	2.1	43.6	Equal	Fertility	Green	Red	Deep	Bitter	86	79	256	254	13.17	3.94	63	51	53	64	55	62	73	64	141	260	270	274	290
Okubo	sample50	Improved accession	Japan	25.2215	0.972818	Round	peach	White	Red	Showy	Single	No	2.09	106.82	Equal	Fertility	Green	Red	Shallow	Bitter	111	104	261	244	14.46	3.64	63	49	50	65	51	57	68	59	162	267	268	271	292
Shi Wo Shui Mi	sample51	Landrace	Beijing, PRC	24.7292	0.966436	Round	peach	White	Red	Showy	Single	No	2.5	139.51	High	Fertility	Green	Red	Middle	Bitter	123	NA	246	NA	16	4.34	71	51	52	NA	53	59	NA	59	176	NA	266	NA	278
Wu Yue Xian #1	sample52	Landrace	Beijing, PRC	25.8243	0.972492	Round	peach	White	White	Showy	Single	No	NA	NA	NA	NA	NA	NA	NA	NA	NA	NA	NA	NA	NA	NA	NA	NA	NA	NA	NA	NA	NA	NA	NA	NA	NA	NA	NA
Tianjin Shui Mi	sample53	Landrace	Tianjin, PRC	26.907	0.963993	Round	peach	NA	Red	Showy	Single	No	2.1	49.11	low	Fertility	Green	Red	Deep	Bitter	102	94	261	270	15.3	3.5	61	45	49	62	50	54	66	60	152	271	268	287	292
Ying Zui Tao	sample54	Landrace	NA	25.4695	0.971382	Round	peach	White	Red	Showy	Single	No	NA	NA	NA	NA	NA	NA	NA	NA	NA	NA	NA	NA	NA	NA	NA	NA	NA	NA	NA	NA	NA	NA	NA	NA	NA	NA	NA
Yu Bai	sample55	Improved accession	Henan, PRC	26.446	0.970372	Round	peach	White	White	Showy	Single	No	2.03	52.61	Equal	Fertility	Green	Red	Deep	Bitter	102	94	260	270	16.85	3.96	64	50	53	65	54	61	74	64	156	271	268	290	292
Shenzhou Shui Mi	sample56	Landrace	Hebei, PRC	30.12	0.973581	Round	peach	White	Red	Showy	Single	No	2.05	68.79	High	Infertility	Green	Red	Deep	Bitter	128	127	254	269	13.24	3.59	66	59	58	67	59	64	70	65	187	259	265	281	288
Bian Tao	sample57	Landrace	NA	27.1126	0.976178	Flat	peach	White	White	Showy	Single	No	2.01	57.48	low	Fertility	Green	Red	Middle	Bitter	143	129	252	276	16.06	4.02	63	48	48	64	49	55	75	60	191	284	276	290	288
Jin Ta You PanTao	sample58	Landrace	Gansu, PRC	30.6506	0.967541	Flat	nectarine	White	Red	Showy	Single	No	NA	NA	NA	NA	NA	NA	NA	NA	NA	NA	NA	NA	NA	NA	NA	NA	NA	NA	NA	NA	NA	NA	NA	NA	NA	NA	NA
Wu Yue Xian Bian Gan	sample59	Landrace	Beijing, PRC	29.7114	0.973677	Flat	peach	White	Red	Showy	Single	No	1.89	270.59	low	Fertility	Green	Red	Deep	Bitter	87	78	253	255	16.66	4.07	62	51	50	64	52	58	75	64	137	259	270	270	290
Ge Gu Tao	sample6	Landrace	Hebei, PRC	28.4657	0.971994	Round	peach	White	White	Showy	Single	No	NA	NA	NA	NA	NA	NA	NA	NA	NA	NA	NA	NA	NA	NA	NA	NA	NA	NA	NA	NA	NA	NA	NA	NA	NA	NA	NA
Rou Pan Tao	sample60	Landrace	Gansu, PRC	20.7514	0.968347	Flat	peach	White	Red	Showy	Single	No	2.28	165.14	Equal	Infertility	Green	Yellow	Deep	Bitter	144	135	261	266	14.39	3.48	63	51	51	64	51	57	75	60	195	284	276	290	297
Xia Miao #1	sample61	Landrace	Shanxi, PRC	23.6594	0.980932	Round	peach	Yellow	Red	Showy	Single	No	2.6	78.69	Equal	Fertility	Yellow	Red	Middle	Bitter	104	97	269	270	14.42	4.24	60	46	49	61	49	56	79	61	153	284	282	290	300
Long 1-2-4	sample62	Landrace	Gansu, PRC	25.8862	0.970366	Round	peach	Yellow	Red	Showy	Single	No	2.52	58.46	High	Fertility	Yellow	Red	Deep	Bitter	138	137	269	269	12.89	3.41	62	45	49	63	49	54	73	61	187	284	282	290	300
Qing Tao	sample63	Landrace	Guizhou, PRC	24.872	0.973339	Round	peach	White	Red	Showy	Single	No	0.9	23.81	Equal	Fertility	Green	Red	Deep	Bitter	127	NA	257	NA	13	4.3	NA	44	49	NA	49	54	NA	61	176	NA	268	NA	288
Bai Wu #8	sample64	Improved accession	NA	26.8731	0.979393	Round	peach	White	White	Showy	Single	No	NA	NA	NA	NA	NA	NA	NA	NA	NA	NA	NA	NA	NA	NA	NA	NA	NA	NA	NA	NA	NA	NA	NA	NA	NA	NA	NA
Bai Shu #55	sample65	Improved accession	NA	24.2397	0.976371	Round	nectarine	Yellow	Red	Showy	Single	No	NA	NA	NA	NA	NA	NA	NA	NA	NA	NA	NA	NA	NA	NA	NA	NA	NA	NA	NA	NA	NA	NA	NA	NA	NA	NA	NA
Da Hong Pao	sample66	Landrace	Hubei, PRC	31.3665	0.973339	Round	peach	NA	Red	Showy	Single	No	2.76	90.24	Equal	Fertility	Green	Red	Middle	Bitter	98	NA	254	NA	NA	NA	NA	45	50	NA	51	58	NA	65	149	NA	270	NA	288
Wu Hei Ji Rou Tao	sample67	Landrace	Zhejiang, PRC	23.513	0.983145	Round	peach	NA	Red	Showy	Single	No	2.24	91.09	High	Fertility	Green	Red	Middle	Bitter	146	NA	261	NA	NA	NA	NA	40	47	NA	49	53	NA	58	195	NA	270	NA	292
Jilin 8903	sample68	Landrace	Jilin, PRC	31.1928	0.971415	Round	peach	White	Red	Showy	Single	No	2.54	113.59	High	Infertility	Green	Red	Middle	Bitter	81	NA	257	NA	NA	NA	NA	51	51	NA	53	59	NA	60	134	NA	268	NA	288
Shi Tou Tao	sample69	Improved accession	Henan, PRC	24.8877	0.971117	Round	peach	White	Red	Showy	Single	No	2.18	138.1	Equal	Fertility	Green	Red	Middle	Bitter	125	NA	239	NA	13.84	3.66	NA	49	50	NA	51	58	NA	59	176	NA	266	NA	270
Ping Bei zi	sample7	Landrace	Jiangsu, PRC	30.9334	0.972065	Round	peach	White	Red	Showy	Single	No	2.6	105.79	Equal	Fertility	Green	Red	Middle	Bitter	86	85	258	267	14.63	3.77	63	53	53	64	55	61	72	64	141	278	270	287	292
Shu Guang	sample71	Improved accession	Henan, PRC	20.2143	0.9807	Round	nectarine	Yellow	White	Showy	Single	No	2.69	151.09	High	Fertility	Yellow	Red	Shallow	Bitter	76	NA	266	NA	NA	NA	NA	44	49	NA	50	55	NA	59	125	NA	282	NA	297
Legrand	sample72	Improved accession	USA	25.4248	0.977972	Round	nectarine	Yellow	Red	Showy	Single	No	2.22	90.6	Equal	Fertility	Yellow	Red	Shallow	Sweet	133	124	NA	283	15.6	3.86	61	47	53	62	NA	NA	75	57	186	284	266	298	271
Mei Gui Hong	sample74	Improved accession	Henan, PRC	23.6677	0.978293	Round	nectarine	White	Red	Showy	Single	No	2.39	179.57	Equal	Fertility	Green	Red	Shallow	Bitter	99	NA	260	NA	NA	NA	NA	50	50	NA	51	58	NA	61	149	NA	270	NA	292
Jing Yu	sample75	Improved accession	Beijing, PRC	24.8176	0.976445	Round	peach	White	Red	Showy	Single	No	2.42	139.33	Equal	Fertility	Green	Red	Middle	Bitter	135	115	250	251	14.45	3.74	63	52	51	64	52	58	75	60	187	259	266	271	282
Wu Yue Huo	sample76	Improved accession	USA	24.5152	0.973924	Round	nectarine	Yellow	White	Showy	Single	No	1.82	184.03	High	Fertility	Yellow	Red	Shallow	Bitter	65	65	257	NA	15.44	13.23	57	45	49	59	49	54	61	61	114	NA	250	NA	294
Ying Ge Tao	sample77	Landrace	Taiwan, PRC	21.6676	0.981422	Round	peach	White	Red	Showy	Single	No	2.96	178.9	High	Fertility	Green	Red	Shallow	Bitter	109	NA	280	NA	NA	NA	NA	30	41	NA	42	47	NA	54	151	NA	282	NA	306
Shuang Xi Hong	sample78	Improved accession	Henan, PRC	25.0416	0.981498	Round	nectarine	Yellow	Red	Non-showy	Single	No	2.72	169.47	High	Fertility	Yellow	Red	Shallow	Bitter	94	NA	267	NA	NA	NA	NA	45	50	NA	51	58	NA	58	144	NA	282	NA	298
Hatsukami	sample784	Improved accession	Japan	29.8807	0.970607	Round	peach	White	Red	Showy	Single	No	2.7	160.56	High	Fertility	Green	Red	Middle	Bitter	108	NA	259	NA	NA	NA	NA	50	51	NA	52	59	NA	60	160	NA	263	NA	290
76-9-1	sample785	Improved accession	Beijing, PRC	26.8918	0.981057	Round	peach	White	Red	Showy	Single	No	2.83	133.61	Equal	Fertility	Green	Red	Middle	Bitter	108	NA	260	NA	16.74	3.89	62	51	51	63	52	58	63	59	160	NA	274	NA	292
Nagasawa Hakuho	sample786	Improved accession	Japan	27.0571	0.971055	Round	peach	White	Red	Showy	Single	No	3.08	180.2	Equal	Fertility	Green	Red	Middle	Bitter	110	NA	240	NA	NA	NA	NA	51	51	NA	52	58	NA	59	162	NA	266	NA	271
Kansuke Hakuto	sample787	Improved accession	Japan	25.9988	0.971536	Round	peach	White	Red	Showy	Single	No	3	209.17	Equal	Fertility	Green	Red	Shallow	Bitter	103	NA	238	NA	NA	NA	NA	51	50	NA	52	58	NA	59	155	NA	266	NA	270
Ri #89	sample788	Improved accession	Japan	26.7693	0.967489	Round	peach	White	Red	Showy	Single	No	2.9	167.33	Equal	Fertility	Green	Red	Middle	Bitter	111	NA	238	NA	NA	NA	NA	48	50	NA	51	57	NA	59	162	NA	266	NA	270
Kawanakajima Hakuto	sample789	Improved accession	Japan	24.0222	0.966853	Round	peach	White	Red	Showy	Single	No	NA	NA	NA	NA	NA	NA	NA	NA	NA	NA	NA	NA	NA	NA	NA	NA	NA	NA	NA	NA	NA	NA	NA	NA	NA	NA	NA
Suan Tao	sample79	Landrace	Shandong, PRC	26.7463	0.967182	Round	peach	White	Red	Showy	Single	No	1.98	48.77	Equal	Infertility	Green	Red	Middle	Bitter	146	134	256	265	15.24	3.71	65	51	54	66	55	62	73	63	201	271	268	287	288
Okayama #3	sample790	Improved accession	Japan	23.6329	0.968604	Round	peach	White	White	Showy	Single	No	NA	NA	High	Fertility	Green	Red	NA	NA	NA	NA	263	NA	NA	NA	62	45	48	63	49	55	67	58	NA	270	270	281	294
Aichi Hakuto	sample791	Improved accession	Japan	10.7034	0.96115	Round	peach	White	Red	Showy	Single	No	2.25	83.49	Equal	Fertility	Green	Red	Middle	Bitter	123	107	266	259	14.75	3.54	64	51	52	65	53	59	73	59	176	267	266	287	297
Nishino Hakuto	sample792	Improved accession	Japan	23.7331	0.982635	Round	peach	White	Red	Showy	Single	No	2.05	79.85	High	Infertility	Green	White	Shallow	Bitter	112	100	237	245	14.48	3.46	64	50	50	65	52	58	68	59	164	259	263	267	268
REGAL	sample793	Improved accession	USA	19.8604	0.973836	Round	peach	Yellow	Red	Non-showy	Single	No	2.09	82.1	High	Fertility	Green	Red	Shallow	Bitter	81	NA	257	NA	NA	NA	NA	44	48	NA	49	52	NA	58	130	NA	268	NA	288
Chun Guan	sample794	Improved accession	USA	23.7027	0.976558	Round	peach	Yellow	White	Non-showy	Single	No	1.88	54.72	NA	NA	NA	NA	Shallow	Bitter	86	NA	258	NA	17.12	3.72	59	47	50	61	51	57	63	61	137	NA	268	NA	290
Sentry	sample795	Improved accession	USA	24.2155	0.984022	Round	peach	Yellow	White	Non-showy	Single	No	2.42	60.39	High	Fertility	Yellow	Red	Middle	Bitter	87	81	265	275	16.74	4.56	61	NA	50	62	51	57	67	59	138	284	270	297	297
McNeely	sample796	Improved accession	USA	24.8093	0.980121	Round	peach	Yellow	Red	Non-showy	Single	No	NA	NA	NA	NA	NA	NA	NA	NA	NA	NA	NA	NA	NA	NA	NA	NA	NA	NA	NA	NA	NA	NA	NA	NA	NA	NA	NA
FAL16-33MR	sample797	Improved accession	USA	27.5669	0.981931	Round	peach	Yellow	Red	Showy	Single	No	2.16	119.47	High	Fertility	Yellow	Red	Middle	Bitter	99	NA	273	NA	15.24	4.12	61	36	44	NA	45	50	NA	55	144	NA	270	NA	302
LafeliciaRed	sample798	Improved accession	USA	27.3736	0.974983	Round	peach	Yellow	Red	Non-showy	Single	No	NA	NA	NA	NA	NA	NA	NA	NA	NA	NA	NA	NA	NA	NA	NA	NA	NA	NA	NA	NA	NA	NA	NA	NA	NA	NA	NA
Golden Queen	sample799	Improved accession	Australia	22.8976	0.976502	Round	peach	Yellow	White	Showy	Single	No	2.46	61.11	Equal	Fertility	Yellow	Red	Middle	Bitter	156	149	265	272	17.27	4.22	63	48	51	65	53	59	73	61	209	284	280	294	297
Feicheng Hong Li #6	sample8	Landrace	Shandong, PRC	26.7562	0.976771	Round	peach	White	Red	Showy	Single	No	1.89	46.39	Equal	Fertility	Green	Red	Deep	Bitter	140	135	256	270	15.23	3.7	64	51	54	66	55	61	80	65	195	271	270	290	288
Yan Hong	sample80	Improved accession	Beijing, PRC	24.0691	0.975264	Round	peach	White	Red	Showy	Single	No	2.37	147.2	Equal	Fertility	Green	Red	Middle	Bitter	137	127	269	264	12.83	3.71	62	45	49	63	50	54	66	59	187	271	282	287	300
Nishiki	sample800	Improved accession	Japan	23.3008	0.980309	Round	peach	Yellow	White	Showy	Single	No	2.62	129	Equal	Fertility	Yellow	Red	Shallow	Bitter	116	NA	271	NA	16.46	4.34	NA	42	49	NA	49	54	NA	58	165	NA	282	NA	302
Guan Tao #5	sample801	Improved accession	Japan	23.0056	0.980519	Round	peach	Yellow	Red	Showy	Single	No	NA	NA	NA	NA	NA	NA	NA	NA	NA	NA	NA	NA	NA	NA	NA	NA	NA	NA	NA	NA	NA	NA	NA	NA	NA	NA	NA
Everts	sample802	Improved accession	USA	25.8861	0.983869	Round	peach	Yellow	Red	Non-showy	Single	No	1.83	93.29	Equal	Fertility	Yellow	Red	Middle	Bitter	144	142	273	270	14.15	3.32	62	47	50	63	51	56	75	60	195	274	286	290	304
Ka Lu Na	sample803	Improved accession	USA	25.2089	0.977293	Round	peach	Yellow	White	Non-showy	Single	No	1.84	75.38	High	Fertility	Yellow	Red	Middle	Bitter	150	143	272	278	15.29	3.44	61	46	50	62	51	56	75	64	201	284	286	298	304
Dwarf Norman	sample804	Improved accession	USA	30.3805	0.981186	Round	peach	Yellow	Red	Showy	Single	No	NA	NA	Equal	Fertility	Yellow	Red	Shallow	Bitter	137	NA	265	NA	16.7	3.98	NA	45	49	NA	50	57	NA	61	187	NA	280	NA	297
Jin Ai Bao Tai	sample805	Improved accession	USA	29.5485	0.976874	Round	peach	Yellow	Red	Non-showy	Single	No	NA	35.35	High	Fertility	Yellow	Red	Shallow	NA	139	NA	268	NA	14.82	3.68	59	46	49	61	50	55	63	57	189	NA	276	NA	300
96-2-51	sample806	Improved accession	Henan, PRC	27.6151	0.979658	Flat	nectarine	Yellow	Red	Non-showy	Single	No	NA	NA	NA	NA	NA	NA	NA	NA	NA	NA	NA	NA	NA	NA	NA	NA	NA	NA	NA	NA	NA	NA	NA	NA	NA	NA	NA
96-2-43	sample807	Improved accession	Henan, PRC	26.6203	0.977733	Flat	nectarine	Yellow	Red	Non-showy	Single	No	NA	NA	NA	NA	NA	NA	NA	NA	NA	NA	NA	NA	NA	NA	NA	NA	NA	NA	NA	NA	NA	NA	NA	NA	NA	NA	NA
91-4-18	sample808	Improved accession	Henan, PRC	28.4041	0.980817	Flat	peach	Yellow	White	Showy	Single	No	NA	NA	NA	NA	NA	NA	NA	NA	NA	NA	NA	NA	NA	NA	NA	NA	NA	NA	NA	NA	NA	NA	NA	NA	NA	NA	NA
Rui Guang #19	sample809	Improved accession	Beijing, PRC	31.1321	0.979166	Round	nectarine	White	Red	Showy	Single	No	1.85	78.35	Equal	Fertility	Green	Red	Shallow	Bitter	101	NA	260	NA	NA	NA	NA	45	50	NA	51	58	NA	61	151	NA	268	NA	292
Hua Guang	sample81	Improved accession	Henan, PRC	25.8232	0.980625	Round	nectarine	White	White	Showy	Single	No	2.34	174.78	High	Fertility	Green	Red	Shallow	Bitter	76	NA	265	NA	NA	NA	NA	44	49	NA	49	54	NA	61	125	NA	265	NA	297
NJN93	sample810	Improved accession	USA	24.1388	0.979586	Round	nectarine	Yellow	Red	Showy	Single	No	NA	53.37	Equal	Fertility	Yellow	Red	Shallow	Bitter	128	NA	NA	NA	16.87	4.52	61	43	49	63	50	56	67	61	177	NA	282	NA	300
Zhong You Tao #4	sample811	Improved accession	USA	28.6669	0.979493	Round	nectarine	Yellow	Red	Showy	Single	No	2.15	126.02	Equal	Fertility	Yellow	Red	Shallow	Bitter	138	124	NA	270	14.5	3.16	62	46	50	63	51	58	73	61	188	259	276	290	300
Zhong You Tao #6	sample812	Improved accession	USA	27.8953	0.979452	Round	nectarine	Yellow	Red	Showy	Single	No	2.01	178.13	Equal	Fertility	Yellow	Red	Middle	Bitter	136	123	NA	270	16.59	3.85	62	49	52	63	53	59	75	61	188	284	278	290	300
Corolina Red	sample813	Improved accession	USA	26.8708	0.976218	Round	nectarine	Yellow	White	Non-showy	Single	No	2.28	127.84	High	Fertility	Yellow	Red	Shallow	Bitter	94	NA	274	NA	NA	NA	NA	45	49	NA	49	55	NA	57	143	NA	288	NA	306
Anderson	sample814	Improved accession	Italy	25.1988	0.973071	Round	nectarine	Yellow	Red	Showy	Single	No	2.28	75	High	Fertility	Yellow	Red	Shallow	Bitter	94	NA	268	NA	NA	NA	67	45	49	NA	51	58	NA	64	143	NA	270	NA	300
Venus	sample815	Improved accession	Italy	27.1549	0.97854	Round	nectarine	Yellow	Red	Showy	Single	No	2.35	137.18	Equal	Fertility	Yellow	Red	Middle	Bitter	139	NA	268	NA	NA	NA	65	44	49	NA	50	56	NA	61	188	NA	276	NA	300
Hiratsuka Red	sample816	Improved accession	Japan	20.2658	0.979074	Round	nectarine	Yellow	Red	Showy	Single	No	2.81	156.96	Equal	Fertility	Yellow	Red	Shallow	Bitter	116	NA	265	NA	16.04	4.64	66	46	49	NA	50	57	NA	59	165	NA	276	NA	297
B8-21-20	sample819	Improved accession	Henan, PRC	30.6887	0.982949	Round	peach	Yellow	White	Showy	Multiple	No	NA	NA	NA	NA	NA	NA	NA	NA	NA	NA	NA	NA	NA	NA	NA	NA	NA	NA	NA	NA	NA	NA	NA	NA	NA	NA	NA
Ju Hua Tao	sample82	Ornamental aaccession	Henan, PRC	22.4456	0.964969	Round	peach	White	White	菊花型	Multiple	No	2.47	NA	High	Fertility	Green	Red	Middle	Bitter	NA	NA	268	NA	NA	NA	75	56	56	78	58	67	NA	62	NA	NA	284	NA	302
Tsukuba #2	sample820	Improved accession	Japan	16.7695	0.974324	Round	peach	White	Red	Showy	Single	No	1.9	103.92	Equal	Fertility	Green	Red	Middle	Bitter	169	NA	262	NA	NA	NA	NA	53	48	NA	49	53	NA	58	217	NA	263	NA	292
Tsukuba #3	sample821	Improved accession	Japan	25.537	0.974273	Round	peach	White	Red	Showy	Single	No	2.01	74.11	Equal	Fertility	Green	Red	Middle	Bitter	168	NA	268	NA	NA	NA	NA	45	49	NA	50	55	NA	58	217	NA	268	NA	300
Harrow Blood #2	sample822	Improved accession	Henan, PRC	22.6283	0.982849	Round	peach	White	Red	Non-showy	Single	No	2.16	111.65	High	Fertility	Green	Red	Middle	Bitter	146	NA	268	NA	NA	NA	NA	48	49	NA	49	54	NA	58	195	NA	270	NA	300
GF677	sample823	Improved accession	France	22.7403	0.980805	Round	peach	NA	White	Showy	Single	No	1.73	202.35	low	Fertility	Green	Red	Shallow	Bitter	NA	NA	276	NA	NA	NA	NA	37	43	NA	44	47	NA	51	NA	NA	284	NA	306
Pegaso	sample824	Improved accession	Italy	17.7129	0.981918	Round	nectarine	Yellow	Red	Showy	Single	No	2.03	66.01	High	Fertility	Yellow	Red	Middle	Bitter	116	NA	267	NA	NA	NA	65	45	48	NA	49	53	NA	58	164	NA	276	NA	297
NJ271	sample825	Improved accession	Henan, PRC	26.9476	0.981468	Round	peach	Yellow	Red	Showy	Multiple	No	NA	NA	NA	NA	NA	NA	NA	NA	NA	NA	NA	NA	NA	NA	NA	NA	NA	NA	NA	NA	NA	NA	NA	NA	NA	NA	NA
25-17	sample826	Improved accession	Henan, PRC	24.6366	0.978758	Round	nectarine	Yellow	White	Non-showy	Single	No	NA	NA	NA	NA	NA	NA	NA	NA	NA	NA	NA	NA	NA	NA	NA	NA	NA	NA	NA	NA	NA	NA	NA	NA	NA	NA	NA
Sunfre	sample827	Improved accession	USA	19.1961	0.980629	Round	nectarine	Yellow	Red	Showy	Single	No	2.84	67.03	High	Fertility	Yellow	Red	Middle	Bitter	103	NA	NA	NA	NA	NA	NA	42	48	NA	49	54	NA	60	151	NA	278	NA	300
Sa Hong Tao	sample83	Landrace	Henan, PRC	21.767	0.98052	Round	peach	White	White	Showy	Multiple	No	2.11	NA	High	Fertility	Green	Yellow	NA	NA	NA	NA	246	NA	NA	NA	75	59	62	78	64	71	NA	64	NA	NA	266	NA	286
Guang He Tao(Linzhi)	sample831	Wild	Xizang, PRC	22.2697	0.902782	Round	NA	NA	NA	Showy	Single	No	NA	NA	NA	NA	NA	NA	NA	NA	NA	NA	NA	NA	NA	NA	NA	NA	NA	NA	NA	NA	NA	NA	NA	NA	NA	NA	NA
Li Tao (Pink Flower)	sample832	Ornamental aaccession	Japan	14.8765	0.969269	Round	NA	NA	NA	Showy	Multiple	No	NA	NA	low	Fertility	Green	Red	NA	NA	NA	NA	NA	NA	NA	NA	NA	44	NA	NA	NA	NA	NA	NA	NA	NA	NA	NA	NA
Li Tao (Red Flower)	sample833	Ornamental aaccession	Japan	30.5564	0.978517	Round	NA	NA	NA	Showy	Multiple	No	NA	NA	low	Fertility	Green	Red	NA	NA	NA	NA	NA	NA	NA	NA	NA	47	NA	NA	NA	NA	NA	NA	NA	NA	NA	NA	NA
Wan Chong Fen	sample834	Ornamental aaccession	Henan, PRC	22.3364	0.961939	Round	NA	NA	NA	Showy	Multiple	No	NA	NA	NA	Fertility	Green	Yellow	NA	NA	NA	NA	NA	NA	NA	NA	NA	52	NA	NA	NA	NA	NA	NA	NA	NA	NA	NA	NA
Wan Chong Hong	sample835	Ornamental aaccession	Henan, PRC	27.3802	0.955856	Round	NA	NA	NA	Showy	Multiple	No	NA	NA	NA	Fertility	Green	Yellow	NA	NA	NA	NA	NA	NA	NA	NA	NA	56	NA	NA	NA	NA	NA	NA	NA	NA	NA	NA	NA
Fen Ling Chong	sample836	Improved accession	Henan, PRC	22.9207	0.975443	Round	peach	White	Red	Non-showy	Multiple	No	NA	NA	Equal	Fertility	Green	Red	NA	NA	NA	NA	NA	NA	NA	NA	NA	53	NA	NA	NA	NA	NA	NA	NA	NA	NA	NA	NA
Hong Ling Chong	sample837	Improved accession	Henan, PRC	27.6947	0.98159	Round	peach	Yellow	Red	Non-showy	Multiple	No	NA	NA	Equal	Fertility	Yellow	Red	NA	NA	NA	NA	NA	NA	NA	NA	NA	53	NA	NA	NA	NA	NA	NA	NA	NA	NA	NA	NA
Dan Ban Fen Ju	sample838	Ornamental aaccession	Henan, PRC	22.7785	0.965192	Round	peach	White	White	菊花型	Single	No	NA	NA	NA	NA	NA	NA	NA	NA	NA	NA	NA	NA	NA	NA	NA	NA	NA	NA	NA	NA	NA	NA	NA	NA	NA	NA	NA
Dan Ban Hong Ju	sample839	Ornamental aaccession	Henan, PRC	23.3865	0.965653	Round	peach	White	White	菊花型	Single	No	NA	NA	NA	NA	NA	NA	NA	NA	NA	NA	NA	NA	NA	NA	NA	NA	NA	NA	NA	NA	NA	NA	NA	NA	NA	NA	NA
Sa Hong Long Zhu Tao	sample84	Ornamental aaccession	Henan, PRC	34.5379	0.961621	Round	peach	White	White	Showy	Multiple	No	NA	NA	NA	Fertility	Green	NA	NA	NA	NA	NA	NA	NA	NA	NA	47	NA	NA	NA	NA	NA	NA	NA	NA	NA	NA	NA	NA
Mei Shuai	sample840	Improved accession	Hebei, PRC	24.2996	0.974807	Round	peach	White	Red	Showy	Single	No	2.44	174.55	NA	Fertility	Yellow	Red	NA	NA	NA	NA	NA	NA	NA	NA	NA	54	NA	NA	NA	NA	NA	NA	NA	NA	NA	NA	NA
Zhai Ye Bian Yi	sample841	Improved accession	Hebei, PRC	25.5121	0.972295	Round	peach	White	Red	Showy	Single	No	1.92	75	High	Infertility	Green	Red	NA	NA	NA	NA	NA	NA	NA	NA	NA	48	NA	NA	NA	NA	NA	NA	NA	NA	NA	NA	NA
Qu Zhi Bian Yi #2	sample842	Improved accession	Hebei, PRC	23.2543	0.976047	Round	nectarine	Yellow	Red	Non-showy	Single	No	2.7	172.63	low	Fertility	Yellow	Red	NA	NA	NA	NA	NA	NA	NA	NA	NA	47	NA	NA	NA	NA	NA	NA	NA	NA	NA	NA	NA
Qu Zhi Bian Yi #1	sample843	Improved accession	Hebei, PRC	22.5608	0.975991	Round	nectarine	Yellow	Red	Non-showy	Single	No	2.88	167.02	low	Fertility	Yellow	Red	NA	NA	NA	NA	NA	NA	NA	NA	NA	47	NA	NA	NA	NA	NA	NA	NA	NA	NA	NA	NA
Bian Ping Tao	sample844	Improved accession	Hebei, PRC	24.292	0.970308	Round	peach	White	Red	Showy	Single	No	2.8	118.67	Equal	Fertility	Green	Yellow	NA	NA	NA	NA	NA	NA	NA	NA	NA	48	NA	NA	NA	NA	NA	NA	NA	NA	NA	NA	NA
Spring Snow	sample845	Improved accession	USA	24.0965	0.979504	Round	peach	White	Red	Showy	Single	No	NA	NA	NA	NA	NA	NA	NA	NA	NA	NA	NA	NA	NA	NA	NA	NA	NA	NA	NA	NA	NA	NA	130	NA	NA	NA	NA
Yokon King	sample846	Improved accession	Japan	18.0071	0.975204	Round	peach	White	Red	Showy	Single	No	3.08	93.51	Equal	Fertility	Green	Red	NA	NA	NA	NA	NA	NA	NA	NA	NA	42	NA	NA	NA	NA	NA	NA	NA	NA	NA	NA	NA
Snow Kist	sample847	Improved accession	USA	21.6516	0.979122	Round	peach	White	Red	Showy	Single	No	3.1	80.37	Equal	Fertility	Green	Yellow	NA	NA	NA	NA	NA	NA	NA	NA	NA	40	NA	NA	NA	NA	NA	NA	NA	NA	NA	NA	NA
Mi Yuan	sample848	Improved accession	NA	23.5099	0.964262	Round	peach	White	Red	Showy	Single	No	NA	NA	Equal	Fertility	Green	Red	NA	NA	NA	NA	NA	NA	NA	NA	NA	48	NA	NA	NA	NA	NA	NA	NA	NA	NA	NA	NA
Chun Rui	sample849	Improved accession	USA	25.6541	0.978951	Round	peach	White	Red	Showy	Single	No	NA	NA	Equal	Fertility	Green	Red	NA	NA	NA	NA	NA	NA	NA	NA	NA	43	NA	NA	NA	NA	NA	NA	NA	NA	NA	NA	NA
Zhong Hong	sample850	Improved accession	Henan, PRC	19.8477	0.977738	Round	peach	White	Red	Showy	Single	No	NA	NA	Equal	Fertility	Green	Red	NA	NA	NA	NA	NA	NA	NA	NA	NA	41	NA	NA	NA	NA	NA	NA	NA	NA	NA	NA	NA
Lan He Li	sample851	Improved accession	Japan	21.8569	0.967409	Round	peach	White	Red	Showy	Single	No	2.76	119.61	Equal	Fertility	Green	Yellow	NA	NA	NA	NA	NA	NA	NA	NA	NA	47	NA	NA	NA	NA	NA	NA	NA	NA	NA	NA	NA
Loadel	sample852	Improved accession	South Africa	22.4515	0.98497	Round	peach	Yellow	White	Non-showy	Single	No	2.44	93.59	low	Fertility	Yellow	Red	NA	NA	NA	NA	NA	NA	NA	NA	NA	45	NA	NA	NA	NA	NA	NA	NA	NA	NA	NA	NA
Reigels	sample853	Improved accession	South Africa	23.6442	0.982717	Round	peach	Yellow	Red	Non-showy	Single	No	2.16	150.52	High	Fertility	Yellow	Red	NA	NA	NA	NA	NA	NA	NA	NA	NA	48	NA	NA	NA	NA	NA	NA	NA	NA	NA	NA	NA
G.Klamt	sample854	Improved accession	South Africa	24.4606	0.985195	Round	peach	Yellow	Red	Non-showy	Single	No	2.18	106.74	Equal	Fertility	Yellow	Red	NA	NA	NA	NA	NA	NA	NA	NA	NA	45	NA	NA	NA	NA	NA	NA	NA	NA	NA	NA	NA
C17	sample855	Improved accession	South Africa	25.0125	0.977447	Round	peach	NA	White	Showy	Single	No	2.5	132	Equal	Fertility	Yellow	Red	NA	NA	NA	NA	NA	NA	NA	NA	NA	43	NA	NA	NA	NA	NA	NA	NA	NA	NA	NA	NA
C18	sample856	Improved accession	South Africa	23.4028	0.97918	Round	peach	Yellow	White	Showy	Single	No	2.38	83.84	Equal	Fertility	Yellow	Red	NA	NA	NA	NA	NA	NA	NA	NA	NA	46	NA	NA	NA	NA	NA	NA	NA	NA	NA	NA	NA
EARLY REDHAVEN	sample857	Improved accession	USA	26.5865	0.981307	Round	peach	Yellow	Red	Non-showy	Single	No	NA	NA	NA	NA	NA	NA	NA	NA	NA	NA	NA	NA	NA	NA	NA	NA	NA	NA	NA	NA	NA	NA	NA	NA	NA	NA	NA
FLAMEKIST（Red-1）	sample858	Improved accession	USA	20.2793	0.971896	Round	nectarine	Yellow	Red	Showy	Single	No	NA	NA	NA	NA	NA	NA	NA	NA	NA	NA	NA	NA	NA	NA	NA	NA	NA	NA	NA	NA	NA	NA	NA	NA	NA	NA	NA
FIREBRITE（Red-3）	sample859	Improved accession	USA	22.7181	0.979068	Round	nectarine	Yellow	Red	Showy	Single	No	NA	NA	NA	NA	NA	NA	NA	NA	NA	NA	NA	NA	NA	NA	NA	NA	NA	NA	NA	NA	NA	NA	NA	NA	NA	NA	NA
Hong Shou Xing	sample86	Ornamental aaccession	Henan, PRC	23.3117	0.964246	Round	peach	NA	White	Showy	Multiple	No	0.65	NA	High	Fertility	Green	Yellow	Deep	Bitter	NA	NA	273	NA	16.03	2.94	NA	51	50	NA	51	60	NA	63	NA	NA	282	NA	304
FLAVORCREST（FA-4）	sample860	Improved accession	USA	24.5142	0.98043	Round	peach	Yellow	Red	Showy	Single	No	NA	NA	NA	NA	NA	NA	NA	NA	NA	NA	NA	NA	NA	NA	NA	NA	NA	NA	NA	NA	NA	NA	NA	NA	NA	NA	NA
ELEGANT LADY（PP4399）（FA-5）	sample861	Improved accession	USA	24.7631	0.979736	Round	peach	Yellow	Red	Non-showy	Single	No	NA	NA	NA	NA	NA	NA	NA	NA	NA	NA	NA	NA	NA	NA	NA	NA	NA	NA	NA	NA	NA	NA	NA	NA	NA	NA	NA
PF5B	sample862	Improved accession	USA	24.4222	0.981002	Round	peach	Yellow	White	Non-showy	Single	No	3.04	128.93	low	Fertility	Yellow	Red	NA	NA	NA	NA	NA	NA	NA	NA	NA	43	NA	NA	NA	NA	NA	NA	NA	NA	NA	NA	NA
All Star	sample863	Improved accession	USA	24.9846	0.980562	Round	peach	Yellow	Red	Non-showy	Single	No	2.71	116.82	low	Fertility	Yellow	Red	NA	NA	NA	NA	NA	NA	NA	NA	NA	43	NA	NA	NA	NA	NA	NA	NA	NA	NA	NA	NA
Crest Haven	sample864	Improved accession	USA	24.3937	0.981156	Round	peach	Yellow	Red	Non-showy	Single	No	3.06	144.9	low	Fertility	Yellow	Red	NA	NA	NA	NA	NA	NA	NA	NA	NA	44	NA	NA	NA	NA	NA	NA	NA	NA	NA	NA	NA
Coral Star	sample865	Improved accession	USA	21.3937	0.97998	Round	peach	Yellow	Red	Non-showy	Single	No	2.42	92.22	Equal	Fertility	Yellow	Red	NA	NA	NA	NA	NA	NA	NA	NA	NA	43	NA	NA	NA	NA	NA	NA	NA	NA	NA	NA	NA
Arctic Snow	sample866	Improved accession	USA	24.5844	0.981012	Round	nectarine	White	Red	Showy	Single	No	2.4	96.74	Equal	Fertility	Green	Red	NA	NA	NA	NA	NA	NA	NA	NA	NA	43	NA	NA	NA	NA	NA	NA	NA	NA	NA	NA	NA
Arctic Queen	sample867	Improved accession	USA	24.0552	0.9723	Round	nectarine	White	Red	Non-showy	Single	No	2.57	102.7	Equal	Fertility	Green	Red	NA	NA	NA	NA	NA	NA	NA	NA	NA	45	NA	NA	NA	NA	NA	NA	NA	NA	NA	NA	NA
SD-45	sample868	NA	NA	23.6736	0.976565	Round	nectarine	White	White	Non-showy	Single	No	NA	NA	High	Fertility	Green	Yellow	NA	NA	NA	NA	NA	NA	NA	NA	NA	45	NA	NA	NA	NA	NA	NA	NA	NA	NA	NA	NA
Arctic Rose	sample869	Improved accession	USA	24.8234	0.977291	Round	nectarine	White	Red	Showy	Single	No	2.96	162.86	Equal	Fertility	Green	Red	NA	NA	NA	NA	NA	NA	NA	NA	NA	44	NA	NA	NA	NA	NA	NA	NA	NA	NA	NA	NA
Shou Bai	sample87	Ornamental aaccession	PRC	22.0435	0.958295	Round	peach	White	White	Showy	Multiple	No	NA	NA	High	Fertility	Green	Yellow	Deep	Bitter	NA	NA	272	NA	12.1	2.42	NA	53	52	NA	53	64	NA	59	NA	NA	276	NA	304
Arctic Jay	sample870	Improved accession	USA	22.2222	0.979724	Round	nectarine	White	Red	Showy	Single	No	2.42	98.88	Equal	Fertility	Green	Red	NA	NA	NA	NA	NA	NA	NA	NA	NA	42	NA	NA	NA	NA	NA	NA	NA	NA	NA	NA	NA
Snow Queen	sample871	Improved accession	USA	24.3826	0.977153	Round	NA	NA	NA	Showy	Single	No	NA	NA	NA	NA	NA	NA	NA	NA	NA	NA	NA	NA	NA	NA	NA	NA	NA	NA	NA	NA	NA	NA	NA	NA	NA	NA	NA
Heavenly White	sample872	Improved accession	USA	20.8621	0.979614	Round	nectarine	White	Red	Showy	Single	No	2.29	136.08	Equal	Fertility	Green	Red	NA	NA	NA	NA	NA	NA	NA	NA	NA	40	NA	NA	NA	NA	NA	NA	NA	NA	NA	NA	NA
BLAZINGSTAR	sample873	Improved accession	USA	22.5791	0.981012	Round	peach	Yellow	Red	Non-showy	Single	No	2.54	179.41	low	Fertility	Green	Red	NA	NA	NA	NA	NA	NA	NA	NA	NA	45	NA	NA	NA	NA	NA	NA	NA	NA	NA	NA	NA
Erly Red Fre	sample875	Improved accession	USA	26.6695	0.983315	Round	peach	White	Red	Non-showy	Single	No	NA	NA	low	Fertility	Green	Red	NA	NA	NA	NA	NA	NA	NA	NA	NA	43	NA	NA	NA	NA	NA	NA	NA	NA	NA	NA	NA
NJF16	sample876	Improved accession	USA	22.9603	0.98096	Flat	peach	Yellow	White	Showy	Single	No	NA	NA	low	Fertility	Yellow	Red	NA	NA	NA	NA	NA	NA	NA	NA	NA	46	NA	NA	NA	NA	NA	NA	NA	NA	NA	NA	NA
NJF17	sample877	Improved accession	USA	20.8013	0.978267	Flat	peach	White	White	Non-showy	Single	No	NA	NA	low	Fertility	Green	Red	NA	NA	NA	NA	NA	NA	NA	NA	NA	43	NA	NA	NA	NA	NA	NA	NA	NA	NA	NA	NA
White Lady	sample878	Improved accession	USA	26.725	0.981381	Flat	peach	White	White	Showy	Single	No	NA	NA	low	Fertility	Yellow	Red	NA	NA	NA	NA	NA	NA	NA	NA	NA	45	NA	NA	NA	NA	NA	NA	NA	NA	NA	NA	NA
Raritan Rose	sample879	Improved accession	USA	27.9986	0.980067	Round	peach	White	Red	Non-showy	Single	No	NA	NA	NA	NA	NA	NA	NA	NA	NA	NA	NA	NA	NA	NA	NA	NA	NA	NA	NA	NA	NA	NA	NA	NA	NA	NA	NA
Fen Shou Xing	sample88	Landrace	Jiangsu, PRC	20.7538	0.959452	Round	peach	White	Red	Showy	Single	No	0.65	NA	Equal	Fertility	Green	Red	Middle	Bitter	NA	NA	258	NA	15.87	3.37	NA	51	50	NA	51	56	NA	59	NA	NA	263	NA	290
Sweet N UP	sample880	Improved accession	USA	19.5021	0.979406	Round	peach	Yellow	Red	Non-showy	Single	No	NA	NA	Equal	Fertility	Yellow	Red	NA	NA	NA	NA	NA	NA	NA	NA	NA	43	NA	NA	NA	NA	NA	NA	NA	NA	NA	NA	NA
Crimson Rocket	sample881	Improved accession	USA	23.474	0.980112	Round	peach	Yellow	White	Showy	Single	No	NA	NA	low	Fertility	Yellow	Red	NA	NA	NA	NA	NA	NA	NA	NA	NA	44	NA	NA	NA	NA	NA	NA	NA	NA	NA	NA	NA
White Lady #2	sample882	Improved accession	USA	25.5182	0.978281	Round	NA	NA	NA	Showy	Single	No	NA	NA	Equal	Fertility	Green	Red	NA	NA	NA	NA	NA	NA	NA	NA	NA	45	NA	NA	NA	NA	NA	NA	NA	NA	NA	NA	NA
NJ257	sample883	Improved accession	USA	22.7882	0.972739	Round	peach	Yellow	Red	Showy	Single	No	NA	NA	Equal	Fertility	Green	Red	NA	NA	NA	NA	NA	NA	NA	NA	NA	47	NA	NA	NA	NA	NA	NA	NA	NA	NA	NA	NA
September Snow	sample884	Improved accession	USA	23.4337	0.975257	Round	NA	NA	NA	Non-showy	Single	No	NA	NA	Equal	Fertility	Green	Red	NA	NA	NA	NA	NA	NA	NA	NA	NA	43	NA	NA	NA	NA	NA	NA	NA	NA	NA	NA	NA
Monphir	sample885	Improved accession	USA	27.4456	0.979037	Round	nectarine	White	Red	Showy	Single	No	NA	NA	NA	NA	NA	NA	NA	NA	NA	NA	NA	NA	NA	NA	NA	NA	NA	NA	NA	NA	NA	NA	NA	NA	NA	NA	NA
Madison	sample886	Improved accession	USA	24.4364	0.978917	Round	peach	Yellow	Red	Non-showy	Single	No	NA	NA	Equal	Fertility	Yellow	Red	NA	NA	NA	NA	NA	NA	NA	NA	NA	45	NA	NA	NA	NA	NA	NA	NA	NA	NA	NA	NA
Momee	sample887	Improved accession	USA	24.1759	0.980589	Round	nectarine	White	Red	Showy	Single	No	NA	NA	NA	NA	NA	NA	NA	NA	NA	NA	NA	NA	NA	NA	NA	NA	NA	NA	NA	NA	NA	NA	NA	NA	NA	NA	NA
PF15A	sample888	Improved accession	USA	24.9905	0.980951	Round	peach	Yellow	Red	Non-showy	Single	No	NA	NA	Equal	Fertility	Yellow	Red	NA	NA	NA	NA	NA	NA	NA	NA	NA	45	NA	NA	NA	NA	NA	NA	NA	NA	NA	NA	NA
SummerFest	sample889	Improved accession	USA	22.4053	0.980001	Round	peach	Yellow	Red	Non-showy	Single	No	NA	NA	NA	NA	NA	NA	NA	NA	NA	NA	NA	NA	NA	NA	NA	NA	NA	NA	NA	NA	NA	NA	NA	NA	NA	NA	NA
FA11	sample890	Improved accession	USA	24.4692	0.982314	Round	peach	Yellow	Red	Non-showy	Single	No	NA	NA	Equal	Fertility	Yellow	Red	NA	NA	NA	NA	NA	NA	NA	NA	NA	45	NA	NA	NA	NA	NA	NA	NA	NA	NA	NA	NA
NJ352	sample891	Improved accession	USA	26.7597	0.983644	Round	peach	Yellow	Red	Non-showy	Single	No	NA	NA	High	Fertility	Yellow	Red	NA	NA	NA	NA	NA	NA	NA	NA	NA	40	NA	NA	NA	NA	NA	NA	NA	NA	NA	NA	NA
DOUBLE DELIGHT NECTARINE	sample892	Improved accession	USA	24.9684	0.979716	Round	nectarine	Yellow	Red	Showy	Single	No	NA	NA	NA	NA	NA	NA	NA	NA	NA	NA	NA	NA	NA	NA	NA	NA	NA	NA	NA	NA	NA	NA	NA	NA	NA	NA	NA
Beekman	sample893	Improved accession	USA	28.0539	0.978535	Round	peach	Yellow	Red	Showy	Single	No	NA	NA	Equal	Fertility	Yellow	Red	NA	NA	NA	NA	NA	NA	NA	NA	NA	46	NA	NA	NA	NA	NA	NA	NA	NA	NA	NA	NA
INDIAN BLOOD CLING PEACH	sample894	Improved accession	USA	26.5731	0.975783	Round	peach	NA	Red	Showy	Single	No	NA	NA	NA	NA	NA	NA	NA	NA	NA	NA	NA	NA	NA	NA	NA	NA	NA	NA	NA	NA	NA	NA	NA	NA	NA	NA	NA
Gold dust peach	sample895	Improved accession	USA	28.356	0.978401	Round	peach	Yellow	Red	Non-showy	Single	No	NA	NA	Equal	Fertility	Yellow	Red	NA	NA	NA	NA	NA	NA	NA	NA	NA	47	NA	NA	NA	NA	NA	NA	NA	NA	NA	NA	NA
White lady white peach	sample896	Improved accession	USA	27.1528	0.97683	Round	peach	White	Red	Showy	Single	No	NA	NA	Equal	Fertility	Green	Red	NA	NA	NA	NA	NA	NA	NA	NA	NA	45	NA	NA	NA	NA	NA	NA	NA	NA	NA	NA	NA
Boredza miniature peach	sample897	Improved accession	USA	20.687	0.981236	Round	NA	NA	NA	Showy	Single	No	NA	NA	NA	NA	NA	NA	NA	NA	NA	NA	NA	NA	NA	NA	NA	NA	NA	NA	NA	NA	NA	NA	NA	NA	NA	NA	NA
Snow brite	sample898	Improved accession	USA	21.0627	0.969489	Round	peach	White	Red	Non-showy	Single	No	NA	NA	High	Fertility	Green	Red	NA	NA	NA	NA	NA	NA	NA	NA	NA	NA	NA	NA	NA	NA	NA	NA	NA	NA	NA	NA	NA
NJF15	sample899	Improved accession	USA	22.5681	0.979276	Flat	peach	Yellow	White	Showy	Single	No	NA	NA	low	Fertility	Yellow	Red	NA	NA	NA	NA	NA	NA	NA	NA	NA	44	NA	NA	NA	NA	NA	NA	NA	NA	NA	NA	NA
Shandong Si Yue Ban	sample9	Landrace	Shandong, PRC	32.3705	0.965989	Round	peach	White	White	Showy	Single	No	2.23	101.32	low	Infertility	Green	Red	Middle	Bitter	79	69	NA	258	14.65	3.5	65	51	51	66	52	60	75	64	131	259	258	278	271
Tra-zee peach	sample900	Improved accession	USA	26.5948	0.983737	Round	peach	White	Red	Non-showy	Single	No	NA	NA	low	Fertility	Green	Red	NA	NA	NA	NA	NA	NA	NA	NA	NA	41	NA	NA	NA	NA	NA	NA	NA	NA	NA	NA	NA
Klondike white	sample901	Improved accession	USA	24.1777	0.980333	Round	peach	White	Red	Showy	Single	No	NA	NA	Equal	Fertility	Green	Red	NA	NA	NA	NA	NA	NA	NA	NA	NA	40	NA	NA	NA	NA	NA	NA	NA	NA	NA	NA	NA
PF15	sample902	Improved accession	USA	26.2692	0.980847	Round	peach	Yellow	Red	Non-showy	Single	No	NA	NA	Equal	Fertility	Yellow	Red	NA	NA	NA	NA	NA	NA	NA	NA	NA	45	NA	NA	NA	NA	NA	NA	NA	NA	NA	NA	NA
Tri-lite peach×Plum	sample903	Improved accession	USA	25.0717	0.974911	Round	peach	Yellow	Red	Showy	Single	No	NA	NA	low	Fertility	Yellow	Red	NA	NA	NA	NA	NA	NA	NA	NA	NA	45	NA	NA	NA	NA	NA	NA	NA	NA	NA	NA	NA
PF28-007	sample904	Improved accession	USA	30.2766	0.981077	Round	peach	Yellow	Red	Non-showy	Single	No	NA	NA	Equal	Fertility	Yellow	Red	NA	NA	NA	NA	NA	NA	NA	NA	NA	44	NA	NA	NA	NA	NA	NA	NA	NA	NA	NA	NA
CLENDENING	sample905	Improved accession	USA	28.2005	0.978002	Round	peach	Yellow	Red	Showy	Single	No	NA	NA	Equal	Fertility	Yellow	Red	NA	NA	NA	NA	NA	NA	NA	NA	NA	43	NA	NA	NA	NA	NA	NA	NA	NA	NA	NA	NA
PF23	sample906	Improved accession	USA	25.9641	0.981083	Round	peach	Yellow	Red	Non-showy	Single	No	NA	NA	High	Fertility	Yellow	Red	NA	NA	NA	NA	NA	NA	NA	NA	NA	43	NA	NA	NA	NA	NA	NA	NA	NA	NA	NA	NA
PF25	sample907	Improved accession	USA	26.6397	0.980673	Round	peach	Yellow	Red	Non-showy	Single	No	NA	NA	High	Fertility	Yellow	Red	NA	NA	NA	NA	NA	NA	NA	NA	NA	43	NA	NA	NA	NA	NA	NA	NA	NA	NA	NA	NA
PF17	sample908	Improved accession	USA	26.3521	0.980602	Round	NA	NA	NA	Non-showy	Single	No	NA	NA	High	Fertility	Yellow	Red	NA	NA	NA	NA	NA	NA	NA	NA	NA	44	NA	NA	NA	NA	NA	NA	NA	NA	NA	NA	NA
PF27A	sample909	Improved accession	USA	32.8536	0.981272	Round	peach	Yellow	Red	Non-showy	Single	No	NA	NA	Equal	Fertility	Yellow	Red	NA	NA	NA	NA	NA	NA	NA	NA	NA	44	NA	NA	NA	NA	NA	NA	NA	NA	NA	NA	NA
RED BARON PEACH	sample910	Improved accession	USA	28.7507	0.980163	Round	NA	NA	NA	Showy	Single	No	NA	NA	Equal	Fertility	Green	Red	NA	NA	NA	NA	NA	NA	NA	NA	NA	42	NA	NA	NA	NA	NA	NA	NA	NA	NA	NA	NA
MID-PRIDE PEACH	sample911	Improved accession	USA	25.5834	0.980728	Round	peach	Yellow	Red	Showy	Single	No	NA	NA	High	Fertility	Yellow	Red	NA	NA	NA	NA	NA	NA	NA	NA	NA	38	NA	NA	NA	NA	NA	NA	NA	NA	NA	NA	NA
EARLITREAT PEACH	sample912	Improved accession	USA	26.9124	0.980767	Round	NA	NA	NA	Showy	Single	No	NA	NA	High	Fertility	Yellow	Red	NA	NA	NA	NA	NA	NA	NA	NA	NA	37	NA	NA	NA	NA	NA	NA	NA	NA	NA	NA	NA
EVA’S PRIDE PEACH	sample913	Improved accession	USA	25.9752	0.971545	Round	peach	Yellow	Red	Showy	Single	No	NA	NA	Equal	Fertility	Yellow	Red	NA	NA	NA	NA	NA	NA	NA	NA	NA	33	NA	NA	NA	NA	NA	NA	NA	NA	NA	NA	NA
KANDI KORN(P5.020)	sample914	Improved accession	USA	21.4765	0.972109	Round	NA	NA	NA	Showy	Single	No	NA	NA	NA	NA	NA	NA	NA	NA	NA	NA	NA	NA	NA	NA	NA	NA	NA	NA	NA	NA	NA	NA	NA	NA	NA	NA	NA
KAWEAH PEACH	sample915	Improved accession	USA	23.2635	0.971472	Round	peach	Yellow	Red	Showy	Single	No	NA	NA	Equal	Fertility	Yellow	Red	NA	NA	NA	NA	NA	NA	NA	NA	NA	45	NA	NA	NA	NA	NA	NA	NA	NA	NA	NA	NA
2 FRANK	sample916	Improved accession	USA	23.8187	0.982885	Round	NA	NA	NA	Non-showy	Single	No	NA	NA	Equal	Fertility	Yellow	Red	NA	NA	NA	NA	NA	NA	NA	NA	NA	45	NA	NA	NA	NA	NA	NA	NA	NA	NA	NA	NA
2 JEFFERSON	sample917	Improved accession	USA	24.7623	0.979445	Round	NA	NA	NA	Showy	Single	No	NA	NA	Equal	Fertility	Yellow	Red	NA	NA	NA	NA	NA	NA	NA	NA	NA	45	NA	NA	NA	NA	NA	NA	NA	NA	NA	NA	NA
FRECKLE FACE(BN15)	sample918	Improved accession	USA	22.0804	0.969466	Round	nectarine	Yellow	Red	Showy	Single	No	NA	NA	NA	NA	NA	NA	NA	NA	NA	NA	NA	NA	NA	NA	NA	NA	NA	NA	NA	NA	NA	NA	NA	NA	NA	NA	NA
2 MT AIRY	sample919	Improved accession	USA	22.3863	0.977582	Round	NA	NA	NA	Non-showy	Single	No	NA	NA	Equal	Fertility	Green	Red	NA	NA	NA	NA	NA	NA	NA	NA	NA	52	NA	NA	NA	NA	NA	NA	NA	NA	NA	NA	NA
Zhong You #5	sample92	Improved accession	Henan, PRC	21.1309	0.978501	Round	nectarine	White	White	Non-showy	Single	No	NA	NA	NA	NA	NA	NA	NA	NA	NA	NA	NA	NA	NA	NA	NA	NA	NA	NA	NA	NA	NA	NA	NA	NA	NA	NA	NA
DWARF SOUTHERN BELLE NECTARINE	sample920	Improved accession	USA	25.2896	0.971897	Round	nectarine	NA	NA	Showy	Single	No	NA	NA	NA	NA	NA	NA	NA	NA	NA	NA	NA	NA	NA	NA	NA	NA	NA	NA	NA	NA	NA	NA	NA	NA	NA	NA	NA
HONEY BABE MINIATURE PEACH	sample921	Improved accession	USA	25.4085	0.977079	Round	NA	NA	NA	Showy	Single	No	NA	NA	High	Infertility	Yellow	Yellow	NA	NA	NA	NA	NA	NA	NA	NA	NA	45	NA	NA	NA	NA	NA	NA	NA	NA	NA	NA	NA
2 BOREDNZA PEACH	sample922	Ornamental aaccession	USA	19.267	0.959814	Round	peach	NA	NA	Showy	Single	No	NA	NA	NA	NA	NA	NA	NA	NA	NA	NA	NA	NA	NA	NA	NA	NA	NA	NA	NA	NA	NA	NA	NA	NA	NA	NA	NA
Japan #1	sample923	Improved accession	Japan	24.1603	0.967096	Round	peach	Yellow	White	Showy	Single	No	NA	NA	High	Fertility	Yellow	Red	NA	NA	NA	NA	NA	NA	NA	NA	NA	52	NA	NA	NA	NA	NA	NA	NA	NA	NA	NA	NA
Japan #2	sample924	Improved accession	Japan	20.2715	0.961542	Round	peach	White	Red	Showy	Single	No	NA	NA	High	Infertility	Green	Yellow	NA	NA	NA	NA	NA	NA	NA	NA	NA	47	NA	NA	NA	NA	NA	NA	NA	NA	NA	NA	NA
Japan #3	sample925	Improved accession	Japan	23.5824	0.968655	Round	peach	White	Red	Showy	Single	No	NA	NA	Equal	Fertility	Green	Red	NA	NA	NA	NA	NA	NA	NA	NA	NA	45	NA	NA	NA	NA	NA	NA	NA	NA	NA	NA	NA
Japan #4	sample926	Improved accession	Japan	26.5679	0.968575	Round	peach	White	Red	Showy	Single	No	NA	NA	Equal	Fertility	Green	Red	NA	NA	NA	NA	NA	NA	NA	NA	NA	48	NA	NA	NA	NA	NA	NA	NA	NA	NA	NA	NA
Japan #5	sample927	Improved accession	Japan	29.4293	0.968871	Round	peach	White	Red	Showy	Single	No	NA	NA	Equal	Infertility	Green	Yellow	NA	NA	NA	NA	NA	NA	NA	NA	NA	48	NA	NA	NA	NA	NA	NA	NA	NA	NA	NA	NA
Japan #6	sample928	Improved accession	Japan	22.3351	0.976069	Round	peach	White	White	Showy	Single	No	NA	NA	Equal	Fertility	Green	Red	NA	NA	NA	NA	NA	NA	NA	NA	NA	47	NA	NA	NA	NA	NA	NA	NA	NA	NA	NA	NA
Japan #7	sample929	Improved accession	Japan	29.4448	0.973409	Round	NA	NA	NA	Showy	Single	No	NA	NA	NA	NA	NA	NA	NA	NA	NA	NA	NA	NA	NA	NA	NA	NA	NA	NA	NA	NA	NA	NA	NA	NA	NA	NA	NA
Hong Shan Hu	sample93	Improved accession	Beijing, PRC	24.2771	0.978179	Round	nectarine	White	White	Non-showy	Single	No	1.02	196.1	Equal	Fertility	Green	Red	Shallow	Bitter	106	NA	255	NA	NA	NA	NA	50	50	NA	52	58	NA	59	156	NA	278	NA	292
Japan #8	sample930	Improved accession	Japan	21.8411	0.967396	Round	peach	White	Red	Showy	Single	No	NA	NA	Equal	Fertility	Green	Red	NA	NA	NA	NA	NA	NA	NA	NA	NA	47	NA	NA	NA	NA	NA	NA	NA	NA	NA	NA	NA
Japan #9	sample938	Improved accession	Japan	25.0194	0.971961	Round	NA	NA	NA	Showy	Multiple	Yes	NA	NA	NA	NA	NA	NA	NA	NA	NA	NA	NA	NA	NA	NA	NA	NA	NA	NA	NA	NA	NA	NA	NA	NA	NA	NA	NA
Rui Guang #3	sample94	Improved accession	Beijing, PRC	25.0217	0.980743	Round	nectarine	White	Red	Non-showy	Single	No	1.99	159.47	Equal	Fertility	Green	Red	Middle	Bitter	93	NA	255	NA	17.2	4.26	61	51	50	63	51	58	65	60	143	NA	268	NA	292
Japan #10	sample940	Improved accession	Japan	23.4347	0.969264	Round	peach	White	Red	Showy	Single	No	NA	NA	NA	NA	NA	NA	NA	NA	NA	NA	NA	NA	NA	NA	NA	NA	NA	NA	NA	NA	NA	NA	NA	NA	NA	NA	NA
Ri Ben You Tao	sample942	Improved accession	Japan	27.4367	0.976788	Round	nectarine	NA	NA	NA	NA	No	NA	NA	NA	NA	NA	NA	NA	NA	NA	NA	NA	NA	NA	NA	NA	NA	NA	NA	NA	NA	NA	NA	NA	NA	NA	NA	NA
Shuang Hong Pan Tao	sample943	Improved accession	Shandong, PRC	24.978	0.976974	Flat	NA	NA	NA	NA	NA	No	NA	NA	low	Fertility	Green	Red	NA	NA	NA	NA	NA	NA	NA	NA	NA	NA	NA	NA	NA	NA	NA	NA	NA	NA	NA	NA	NA
Ying Ri Er Pan Tao	sample944	Landrace	Xinjiang, PRC	21.5883	0.982052	Flat	peach	White	Red	Showy	Single	No	NA	NA	low	Fertility	Green	Red	NA	NA	NA	NA	NA	NA	NA	NA	NA	47	NA	NA	NA	NA	NA	NA	NA	NA	NA	NA	NA
Zhen 1-3	sample945	Improved accession	Henan, PRC	24.9952	0.97716	Flat	nectarine	Yellow	Red	Non-showy	Single	No	NA	NA	NA	NA	NA	NA	NA	NA	NA	NA	NA	NA	NA	NA	NA	NA	NA	NA	NA	NA	NA	NA	NA	NA	NA	NA	NA
Zheng 97-3-3	sample946	Improved accession	Henan, PRC	24.6753	0.975648	Round	nectarine	Yellow	White	Non-showy	Single	No	NA	NA	NA	NA	NA	NA	NA	NA	NA	NA	NA	NA	NA	NA	NA	46	NA	NA	NA	NA	NA	NA	NA	NA	NA	NA	NA
Zheng 97-2-8	sample947	Improved accession	Henan, PRC	24.7063	0.974495	Round	nectarine	Yellow	White	Showy	Single	No	NA	NA	Equal	Fertility	Yellow	Red	NA	NA	NA	NA	NA	NA	NA	NA	NA	46	NA	NA	NA	NA	NA	NA	NA	NA	NA	NA	NA
Chi Mi Tao	sample948	Landrace	Guangxi, PRC	27.299	0.975672	Round	peach	White	Red	Showy	Single	No	NA	NA	Equal	Fertility	Green	Red	NA	NA	NA	NA	NA	NA	NA	NA	NA	42	NA	NA	NA	NA	NA	NA	NA	NA	NA	NA	NA
Dong Xue Mi Tao	sample949	Landrace	Shandong, PRC	26.3034	0.962762	Round	peach	White	Red	Showy	Single	No	NA	NA	NA	NA	NA	NA	NA	NA	NA	NA	NA	NA	NA	NA	NA	49	NA	NA	NA	NA	NA	NA	NA	NA	NA	NA	NA
Wu han #2	sample95	Landrace	Hubei, PRC	25.6833	0.972033	Round	peach	NA	Red	Showy	Single	No	NA	NA	NA	NA	NA	NA	NA	NA	NA	NA	NA	NA	NA	NA	NA	NA	NA	NA	NA	NA	NA	NA	NA	NA	NA	NA	NA
Jin Hui #2	sample950	Improved accession	Henan, PRC	23.3427	0.97775	Round	nectarine	Yellow	Red	Non-showy	Single	No	NA	NA	Equal	Fertility	Yellow	Red	NA	NA	NA	NA	NA	NA	NA	NA	NA	45	NA	NA	NA	NA	NA	NA	NA	NA	NA	NA	NA
Zhong You Tao #13	sample952	Improved accession	Henan, PRC	26.2805	0.979784	Round	nectarine	White	Red	Showy	Single	No	NA	NA	Equal	Fertility	Green	Red	NA	NA	NA	NA	NA	NA	NA	NA	NA	NA	NA	NA	NA	NA	NA	NA	NA	NA	NA	NA	NA
Zhong You Tao #16	sample953	Improved accession	Henan, PRC	31.6707	0.97955	Round	nectarine	White	Red	Showy	Single	No	NA	NA	NA	NA	NA	NA	NA	NA	NA	NA	NA	NA	NA	NA	NA	NA	NA	NA	NA	NA	NA	NA	NA	NA	NA	NA	NA
Wanji Jin Hui	sample954	Improved accession	Shanxi, PRC	27.947	0.978147	Round	nectarine	Yellow	Red	Non-showy	Single	No	NA	NA	Equal	Fertility	Yellow	Red	NA	NA	NA	NA	NA	NA	NA	NA	NA	45	NA	NA	NA	NA	NA	NA	NA	NA	NA	NA	NA
Zi Ying Tao	sample955	Landrace	Henan, PRC	29.5009	0.971075	Round	peach	NA	Red	Showy	Single	No	NA	NA	Equal	Fertility	Green	Red	NA	NA	NA	NA	NA	NA	NA	NA	NA	45	NA	NA	NA	NA	NA	NA	NA	NA	NA	NA	NA
Tu Zi Ying Tao	sample956	Landrace	Henan, PRC	27.3626	0.971183	Round	peach	NA	Red	Showy	Single	No	NA	NA	Equal	Fertility	Green	Red	NA	NA	NA	NA	NA	NA	NA	NA	NA	50	NA	NA	NA	NA	NA	NA	NA	NA	NA	NA	NA
TX4E218S	sample957	Improved accession	USA	29.841	0.976785	Round	peach	Yellow	Red	Showy	Single	No	NA	NA	Equal	Fertility	Yellow	Red	NA	NA	NA	NA	NA	NA	NA	NA	NA	38	NA	NA	NA	NA	NA	NA	NA	NA	NA	NA	NA
TX4F194LW	sample958	Improved accession	USA	24.1073	0.977878	Round	peach	White	Red	Showy	Single	No	NA	NA	Equal	Fertility	Green	Red	NA	NA	NA	NA	NA	NA	NA	NA	NA	40	NA	NA	NA	NA	NA	NA	NA	NA	NA	NA	NA
Gu Tian Da Tao	sample959	Improved accession	Fujian, PRC	24.4465	0.972339	Round	NA	NA	NA	Showy	Single	No	NA	NA	NA	NA	NA	NA	NA	NA	NA	NA	NA	NA	NA	NA	NA	NA	NA	NA	NA	NA	NA	NA	NA	NA	NA	NA	NA
Da Guo Hei Tao	sample96	Landrace	Shandong, PRC	26.4788	0.958805	Round	peach	NA	Red	Showy	Single	No	2.38	153.54	High	Fertility	Green	Red	Middle	Bitter	170	NA	256	NA	NA	NA	NA	42	48	NA	49	54	NA	61	219	NA	270	NA	288
Bing Tang Hong	sample960	Improved accession	Henan, PRC	22.0435	0.965396	Round	NA	NA	NA	Showy	Single	No	NA	NA	NA	NA	NA	NA	NA	NA	NA	NA	NA	NA	NA	NA	NA	NA	NA	NA	NA	NA	NA	NA	NA	NA	NA	NA	NA
Chun Yan Ya Bian	sample961	Improved accession	Shandong, PRC	24.6417	0.979893	Round	NA	NA	NA	NA	NA	No	NA	NA	NA	NA	NA	NA	NA	NA	NA	NA	NA	NA	NA	NA	NA	NA	NA	NA	NA	NA	NA	NA	NA	NA	NA	NA	NA
Hei Bu Dai #2	sample962	Landrace	Henan, PRC	25.4421	0.972798	Round	NA	NA	NA	Showy	Single	No	NA	NA	NA	NA	NA	NA	NA	NA	NA	NA	NA	NA	NA	NA	NA	NA	NA	NA	NA	NA	NA	NA	NA	NA	NA	NA	NA
Hei Bu Dai #3	sample963	Landrace	Henan, PRC	27.5829	0.972078	Round	NA	NA	NA	NA	NA	No	NA	NA	NA	NA	NA	NA	NA	NA	NA	NA	NA	NA	NA	NA	NA	NA	NA	NA	NA	NA	NA	NA	NA	NA	NA	NA	NA
Hei Bu Dai #4	sample964	Landrace	Henan, PRC	21.567	0.972446	Round	NA	NA	NA	NA	NA	No	NA	NA	NA	NA	NA	NA	NA	NA	NA	NA	NA	NA	NA	NA	NA	NA	NA	NA	NA	NA	NA	NA	NA	NA	NA	NA	NA
Tai-24 Shan Tao	sample965	Wild	Shanxi, PRC	26.3878	0.912714	Round	NA	NA	NA	Showy	Single	No	NA	NA	NA	NA	NA	NA	NA	NA	NA	NA	NA	NA	NA	NA	NA	NA	NA	NA	NA	NA	NA	NA	NA	NA	NA	NA	NA
Beijing 21-2	sample966	Improved accession	Beijing, PRC	21.6679	0.979008	Round	peach	White	White	Showy	Single	No	1.9	169.64	Equal	Fertility	Green	Red	Middle	Bitter	61	52	234	255	14.82	3.97	62	45	49	64	50	53	67	58	111	256	256	278	266
Xi Nong Zao Mi	sample967	Improved accession	Shanxi, PRC	24.534	0.982057	Round	peach	White	White	Showy	Single	No	2.21	102.42	Equal	Fertility	Green	Red	Shallow	Bitter	74	63	238	257	15.57	3.72	62	47	50	64	51	56	67	61	125	270	266	281	270
Zheng Zhou #8	sample968	Improved accession	Henan, PRC	26.6053	0.964723	Round	peach	White	White	Showy	Single	No	2.22	122.55	Equal	Fertility	Green	Red	Middle	Bitter	86	78	250	251	14.79	3.52	62	49	50	63	51	55	67	59	137	258	266	271	282
Zheng Zhou #11	sample969	Improved accession	Henan, PRC	39.5421	0.979714	Round	peach	White	Red	Showy	Single	No	2.24	144.59	Equal	Fertility	Green	Red	Middle	Bitter	89	75	254	251	15.63	3.58	62	51	50	63	51	56	67	59	140	256	266	271	286
Yangzhou #3	sample97	Improved accession	Jiangsu, PRC	20.7665	0.968512	Round	peach	White	White	Showy	Single	No	1.72	86.88	High	Infertility	Green	Red	Shallow	Bitter	84	77	257	271	15.28	3.73	60	46	51	62	53	59	66	61	137	270	268	287	288
Zhengzhou #7	sample970	Improved accession	Henan, PRC	30.5703	0.982498	Round	peach	White	Red	Showy	Single	No	1.97	80.18	Equal	Infertility	Green	NA	Shallow	Bitter	80	78	268	254	14.35	3.8	64	46	49	65	50	55	68	61	130	270	274	278	300
Bu Mu Zao Sheng	sample971	Improved accession	Japan	25.4242	0.973144	Round	peach	White	Red	Showy	Single	No	2.23	98.9	Equal	Fertility	Green	Red	Shallow	Bitter	87	76	258	247	14.17	3.38	61	46	49	62	50	56	67	59	137	258	266	271	290
Tsukuba #86	sample972	Improved accession	Japan	24.0208	0.975443	Round	peach	White	White	Showy	Single	No	2.72	152	Equal	Fertility	Green	Red	Shallow	Bitter	83	NA	248	NA	16.62	3.65	67	51	53	68	54	59	72	63	137	NA	271	NA	282
Da He Zao Sheng	sample973	Improved accession	Japan	27.6967	0.983304	Round	peach	White	Red	Showy	Single	No	2.37	94.35	Equal	Fertility	Green	Red	Shallow	NA	85	83	265	262	14.69	3.57	61	48	50	63	52	57	67	61	137	271	276	290	297
Zao Kui	sample974	Improved accession	Beijing, PRC	24.5064	0.97148	Round	peach	White	White	Showy	Single	No	2.9	153.85	Equal	Fertility	Green	Red	Shallow	Bitter	82	NA	265	NA	NA	NA	NA	49	51	NA	52	56	NA	61	134	NA	272	NA	297
Qing Feng	sample975	Improved accession	Beijing, PRC	33.936	0.982617	Round	peach	White	Red	Showy	Single	No	1.9	52.02	Equal	Fertility	Green	Red	Shallow	Bitter	85	78	268	250	15.65	4.24	64	48	51	65	52	56	68	61	137	256	270	274	300
Qinan #2	sample976	Improved accession	Gansu, PRC	17.9001	0.98159	Round	peach	White	White	Showy	Single	No	3.02	104.86	Equal	Fertility	Green	Red	Middle	Bitter	86	NA	268	NA	15.77	4.34	63	50	50	65	51	57	70	61	137	NA	270	NA	300
D2R32T158	sample977	Improved accession	USA	22.2477	0.978301	Round	peach	White	White	Non-showy	Single	No	2.18	156.67	High	Fertility	Green	Red	Shallow	Bitter	80	77	266	247	14.87	3.37	62	51	51	64	52	58	68	61	132	259	263	271	300
Ju Zao Sheng	sample978	Improved accession	Japan	22.6997	0.976561	Round	peach	White	White	Showy	Single	No	2.48	116.22	Equal	Fertility	Green	Yellow	Shallow	Bitter	86	87	259	250	16.02	4.11	62	46	50	63	51	57	67	61	137	258	263	270	290
Liquan #54	sample979	Landrace	Shanxi, PRC	20.9013	0.969355	Round	peach	White	Red	Showy	Single	No	2.17	102.12	Equal	Fertility	Green	Red	Shallow	Bitter	108	98	260	267	14.08	3.51	64	51	51	65	52	59	73	59	160	270	263	287	292
Maria Serena	sample98	Improved accession	Italy	24.034	0.973923	Round	peach	Yellow	White	Showy	Single	No	NA	125.12	Equal	Fertility	Yellow	Red	Middle	Bitter	96	NA	269	NA	14.41	3.84	61	47	49	62	50	57	63	59	146	NA	280	NA	300
Hang Yu	sample980	Improved accession	Zhejiang, PRC	18.112	0.96182	Round	peach	White	Red	Showy	Single	No	2.28	66.19	Equal	Fertility	Green	Red	Middle	Bitter	137	126	256	250	14.18	3.82	62	45	49	63	50	56	66	59	187	270	268	274	286
Tsukuba #88	sample981	Improved accession	Japan	30.6633	0.982927	Round	peach	White	White	Non-showy	Single	No	2.6	128.72	Equal	Fertility	Yellow	Red	Middle	NA	102	NA	259	NA	16.09	3.7	68	46	53	69	54	60	77	60	156	NA	268	NA	290
Okayama #500	sample982	Improved accession	Japan	22.9802	0.978936	Round	peach	White	Red	Showy	Single	No	2.19	71.43	Equal	Fertility	Green	Red	Middle	Bitter	112	106	260	265	15.62	3.83	61	45	50	63	50	57	66	59	162	271	270	287	292
Tama Kan	sample983	Improved accession	Japan	26.5389	0.975695	Round	peach	White	White	Showy	Single	No	1.95	80.12	Equal	Fertility	Green	Red	Shallow	NA	89	84	258	260	15.18	3.82	65	51	54	66	56	63	76	64	145	284	282	290	292
Okayama #11	sample984	Improved accession	Japan	15.4333	0.965967	Round	peach	White	Red	Showy	Single	No	2.03	82.27	High	Infertility	Green	Yellow	Middle	Bitter	142	136	258	252	14.84	3.76	62	51	52	64	53	60	67	61	195	271	270	280	290
Ying Qing	sample985	Improved accession	Jiangsu, PRC	22.3517	0.971034	Round	peach	White	Red	Showy	Single	No	1.99	94.44	High	Fertility	Green	Red	Shallow	Bitter	145	142	240	273	17.21	4.13	61	44	49	62	50	55	66	61	195	271	266	287	271
Yin Hua Lu	sample986	Improved accession	Shanxi, PRC	25.5146	0.971614	Round	peach	White	White	Showy	Single	No	2.7	161.03	High	Infertility	Green	White	Shallow	Bitter	84	NA	252	NA	16.57	4.87	61	48	52	63	53	59	63	60	137	NA	270	NA	286
Zhogng Zhou Bai Tao	sample987	Landrace	Shandong, PRC	23.82	0.977251	Round	peach	White	White	Showy	Single	No	1.89	80	Equal	Fertility	Green	Red	Deep	Bitter	125	118	252	264	14.22	3.89	64	52	52	65	53	59	76	63	178	267	266	284	286
Xi Nong #18	sample988	Improved accession	Shanxi, PRC	28.3849	0.977099	Round	peach	White	Red	Showy	Single	No	2.23	91.51	High	Fertility	Green	Red	Middle	Bitter	148	141	269	270	15.49	3.85	NA	47	52	NA	53	59	NA	64	201	NA	280	NA	300
Doyou	sample989	Improved accession	Japan	23.1809	0.979823	Round	peach	White	Red	Showy	Single	No	2.33	85.48	High	Fertility	Green	Red	Shallow	Bitter	115	107	269	270	14.92	3.86	61	44	49	62	50	57	66	59	165	284	282	290	300
Xiao Hua Ai Bao Tai	sample99	Improved accession	USA	23.5234	0.98355	Round	peach	Yellow	Red	Non-showy	Single	No	NA	NA	NA	NA	NA	NA	NA	NA	NA	NA	NA	NA	NA	NA	NA	NA	NA	NA	NA	NA	NA	NA	NA	NA	NA	NA	NA
Ri Ben Hong Tian Tao	sample990	Improved accession	Japan	27.216	0.982108	Round	peach	White	Red	Showy	Single	No	2.19	101.27	Equal	Fertility	Green	Red	Middle	Bitter	100	NA	269	NA	15.36	4.18	NA	47	49	NA	49	54	NA	59	149	NA	282	NA	300
Favolate #3	sample991	Improved accession	Italy	18.716	0.98207	Round	peach	Yellow	Red	Showy	Single	No	2.34	160.95	Equal	Fertility	Yellow	Red	Middle	Bitter	82	77	260	274	17	4.33	63	47	55	64	56	61	75	64	138	271	270	290	292
Hanthome	sample992	Improved accession	USA	20.4999	0.973951	Round	peach	Yellow	Red	Showy	Single	No	1.92	88.89	High	Fertility	Yellow	Red	Middle	Bitter	118	NA	271	NA	16.36	4.24	NA	41	46	NA	48	51	NA	54	166	NA	268	NA	300
Xi Jiao #1	sample993	Landrace	Shanxi, PRC	20.4495	0.963992	Round	peach	Yellow	White	Showy	Single	No	2.59	123.66	Equal	Fertility	Green	Red	Middle	NA	113	105	269	275	15.13	4.05	56	46	46	60	48	55	73	58	161	284	280	290	300
Zhang Huang #9	sample994	Landrace	Gansu, PRC	24.1151	0.962895	Round	peach	Yellow	Red	Showy	Single	No	2.46	152.29	Equal	Fertility	Yellow	Red	Middle	Bitter	150	NA	266	NA	16.06	4.3	NA	50	50	NA	51	58	NA	61	201	NA	270	NA	297
Nan Fang Zao Hong	sample995	Improved accession	Henan, PRC	22.8481	0.978107	Round	nectarine	White	White	Showy	Single	No	2.32	178.49	High	Fertility	Green	Red	Shallow	Bitter	80	NA	271	NA	NA	NA	NA	38	45	NA	46	50	NA	55	125	NA	286	NA	300
Fodanni	sample996	Improved accession	USA	21.9613	0.977096	Round	nectarine	Yellow	Red	Showy	Single	No	2.42	71.13	Equal	Fertility	Yellow	Yelow	Shallow	Bitter	160	NA	NA	NA	NA	NA	NA	45	49	NA	50	56	NA	60	209	NA	282	NA	304
Si Yue Hong	sample998	Landrace	Guangxi, PRC	31.2164	0.979182	Round	peach	Yellow	Red	Non-showy	Single	No	2.9	110.99	Equal	Fertility	Yellow	Red	NA	NA	NA	NA	NA	NA	NA	NA	NA	36	NA	NA	NA	NA	NA	NA	NA	NA	NA	NA	NA
Tie Tao	sample999	Landrace	Liaoning, PRC	31.4799	0.974522	Round	peach	White	Red	Showy	Single	No	2.51	152	Equal	Fertility	Green	Red	NA	NA	NA	NA	NA	NA	NA	NA	NA	52	NA	NA	NA	NA	NA	NA	NA	NA	NA	NA	NA

## Sheet: Table S2
Table S2. Length distribution of SVs in different categories
Notes: - indicates that the SV length can not be determined.
Type	50-100bp	100bp-1kb	1kb-10kb	10kb-100kb	100kb-1Mb	1Mb-10Mb	Total
indel	9585	20036	10107	5995	1460	0	121527
duplication	469	1877	3017	4037	1328	0	10728
inversion	98	664	664	1063	2062	3785	8336
translocation	-	-	-	-	-	-	61682
Total	10152	22577	13788	11095	4850	3785	202273

## Sheet: Table S3
Table S3. SV validation
Note: - indicates the indel is TE insertion and the length is unknown
Position 1		Position 2		Type	Length	Accession1			Accession2			Accession3			Accession4			Accession5			Accession6
Chromosome	Position	Chromosome	Position			Name	Genotype	Consistency	Name	Genotype	Consistency	Name	Genotype	Consistency	Name	Genotype	Consistency	Name	Genotype	Consistency	Name	Genotype	Consistency
Pp01	23824847	Pp01	23825067	indel	220	sample30	0/0	Yes	sample45	0/0	Yes	sample48	0/1	Yes	sample50	0/0	No	sample53	1/1	Yes	sample77	0/0	No
Pp01	2115324	Pp01	2126669	indel	11436	sample30	0/0	Yes	sample45	0/0	Yes	sample48	0/0	Yes	sample50	0/0	Yes	sample53	0/1	No	sample77	0/1	No
Pp01	4336848	Pp01	4336901	indel	61	sample30	0/0	Yes	sample45	0/1	Yes	sample48	0/0	Yes	sample50	0/0	Yes	sample53	0/0	Yes	sample77	0/1	Yes
Pp01	5123588	Pp01	5130989	indel	7428	sample30	0/0	Yes	sample45	0/1	Yes	sample48	0/0	Yes	sample50	0/0	Yes	sample53	0/1	Yes	sample77	0/0	Yes
Pp01	16257449	Pp01	16261018	indel	3568	sample30	1/1	Yes	sample45	1/1	Yes	sample48	1/1	Yes	sample50	1/1	Yes	sample53	0/1	Yes	sample77	0/1	Yes
Pp01	22940238	Pp01	22940307	indel	117	sample30	1/1	Yes	sample45	0/0	Yes	sample48	0/0	Yes	sample50	0/1	Yes	sample53	0/0	Yes	sample77	0/1	Yes
Pp01	47076658	Pp01	47077008	indel	354	sample30	1/1	Yes	sample45	1/1	Yes	sample48	0/0	Yes	sample50	0/0	Yes	sample53	0/1	Yes	sample77	0/0	Yes
Pp01	24680939	Pp01	24681009	indel	72	sample30	0/0	Yes	sample45	0/0	Yes	sample48	0/0	Yes	sample50	0/1	Yes	sample53	0/1	Yes	sample77	0/0	Yes
Pp01	40204594	Pp01	40204753	indel	155	sample30	0/0	Yes	sample45	0/0	Yes	sample48	0/0	Yes	sample50	0/1	No	sample53	0/0	No	sample77	0/0	Yes
Pp01	6919918	Pp01	6920182	indel	269	sample30	1/1	Yes	sample45	0/1	Yes	sample48	0/0	Yes	sample50	0/0	Yes	sample53	0/0	Yes	sample77	0/0	No
Pp01	12276329	Pp01	12276382	indel	53.5577	sample30	0/0	Yes	sample45	1/1	Yes	sample48	0/0	Yes	sample50	0/0	Yes	sample53	0/0	Yes	sample77	0/0	No
Pp01	8677194	Pp01	8677258	indel	65	sample30	0/0	Yes	sample45	0/0	Yes	sample48	0/0	Yes	sample50	0/0	Yes	sample53	0/1	Yes	sample77	0/0	Yes
Pp01	13264015	Pp01	13264206	indel	192	sample30	0/0	Yes	sample45	1/1	Yes	sample48	0/0	Yes	sample50	0/0	Yes	sample53	0/0	Yes	sample77	0/0	Yes
Pp01	43045920	Pp01	43046060	indel	175	sample30	0/0	Yes	sample45	0/1	Yes	sample48	0/0	Yes	sample50	0/0	Yes	sample53	0/0	Yes	sample77	0/0	Yes
Pp01	16124000	Pp01	16124050	indel	61.4674	sample30	1/1	Yes	sample45	1/1	Yes	sample48	0/1	No	sample50	0/1	Yes	sample53	0/0	Yes	sample77	0/1	Yes
Pp01	41025707	Pp01	41025780	indel	74.0355	sample30	0/0	Yes	sample45	1/1	No	sample48	0/0	Yes	sample50	1/1	No	sample53	1/1	Yes	sample77	1/1	Yes
Pp01	30153428	Pp01	30153481	indel	53	sample30	0/0	Yes	sample45	0/0	Yes	sample48	0/1	No	sample50	0/0	Yes	sample53	0/1	No	sample77	0/0	Yes
Pp01	33605585	Pp01	33605585	indel	-	sample30	0/0	Yes	sample45	0/0	Yes	sample48	0/0	Yes	sample50	0/1	Yes	sample53	0/0	Yes	sample77	0/0	Yes
Pp01	185118	Pp01	185118	indel	-	sample30	0/0	Yes	sample45	0/0	Yes	sample48	0/0	Yes	sample50	0/0	Yes	sample53	0/0	Yes	sample77	0/1	No
Pp01	38775824	Pp01	38775824	indel	-	sample30	0/0	Yes	sample45	0/1	No	sample48	0/0	Yes	sample50	0/0	Yes	sample53	0/0	Yes	sample77	0/0	Yes
Pp01	7227666	Pp01	7227666	indel	-	sample30	0/1	Yes	sample45	0/1	Yes	sample48	0/1	Yes	sample50	0/0	No	sample53	1/1	Yes	sample77	0/0	No
Pp01	41378384	Pp01	41378384	indel	-	sample30	0/0	Yes	sample45	0/0	Yes	sample48	0/0	Yes	sample50	0/0	Yes	sample53	0/1	Yes	sample77	0/0	Yes
Pp01	14283693	Pp01	14283693	indel	-	sample30	1/1	Yes	sample45	0/0	Yes	sample48	0/0	Yes	sample50	0/1	Yes	sample53	0/0	Yes	sample77	0/0	Yes
Pp01	35431043	Pp01	35431043	indel	-	sample30	1/1	Yes	sample45	0/0	Yes	sample48	0/0	Yes	sample50	0/0	Yes	sample53	0/0	Yes	sample77	0/0	Yes
Pp01	29370773	Pp01	29370773	indel	-	sample30	0/0	Yes	sample45	1/1	Yes	sample48	0/1	Yes	sample50	0/0	Yes	sample53	0/1	Yes	sample77	0/1	Yes
Pp01	22353161	Pp01	22353161	indel	-	sample30	0/0	Yes	sample45	0/0	Yes	sample48	0/0	Yes	sample50	0/1	Yes	sample53	0/1	Yes	sample77	0/0	Yes
Pp02	13932603	Pp02	13932677	indel	76	sample30	0/0	Yes	sample45	0/1	Yes	sample48	1/1	Yes	sample50	1/1	Yes	sample53	1/1	Yes	sample77	0/1	Yes
Pp02	7873586	Pp02	7873928	indel	301	sample30	0/0	Yes	sample45	0/0	Yes	sample48	0/0	Yes	sample50	0/0	Yes	sample53	0/0	Yes	sample77	0/1	Yes
Pp02	10431577	Pp02	10431906	indel	512	sample30	0/1	Yes	sample45	0/1	Yes	sample48	0/0	Yes	sample50	0/0	Yes	sample53	0/0	Yes	sample77	0/0	Yes
Pp02	8364158	Pp02	8364245	indel	65	sample30	0/0	Yes	sample45	0/0	Yes	sample48	0/0	Yes	sample50	0/0	Yes	sample53	0/1	No	sample77	0/0	Yes
Pp02	1462859	Pp02	1462919	indel	66	sample30	1/1	Yes	sample45	1/1	Yes	sample48	1/1	Yes	sample50	./.	Yes	sample53	1/1	Yes	sample77	0/0	No
Pp02	18959350	Pp02	18959587	indel	259	sample30	0/0	Yes	sample45	0/1	No	sample48	0/0	Yes	sample50	0/0	Yes	sample53	0/1	Yes	sample77	0/0	Yes
Pp02	8997188	Pp02	9000023	indel	2840	sample30	0/0	Yes	sample45	0/1	Yes	sample48	1/1	Yes	sample50	1/1	Yes	sample53	1/1	Yes	sample77	0/1	Yes
Pp02	24178244	Pp02	24178392	indel	170	sample30	1/1	Yes	sample45	1/1	Yes	sample48	0/0	Yes	sample50	0/0	Yes	sample53	0/0	Yes	sample77	1/1	Yes
Pp02	26590585	Pp02	26591045	indel	516	sample30	1/1	Yes	sample45	1/1	Yes	sample48	0/0	No	sample50	./.	Yes	sample53	./.	Yes	sample77	./.	Yes
Pp02	3384612	Pp02	3384805	indel	195	sample30	0/0	No	sample45	0/0	Yes	sample48	0/0	Yes	sample50	1/1	Yes	sample53	0/0	Yes	sample77	0/0	No
Pp02	1464168	Pp02	1464388	indel	221	sample30	0/0	No	sample45	0/0	No	sample48	0/0	Yes	sample50	0/0	Yes	sample53	1/1	Yes	sample77	0/0	No
Pp02	8029540	Pp02	8029760	indel	221	sample30	0/0	Yes	sample45	0/0	Yes	sample48	0/0	Yes	sample50	0/0	Yes	sample53	0/0	Yes	sample77	0/1	Yes
Pp02	20048729	Pp02	20048966	indel	236.821	sample30	1/1	Yes	sample45	0/0	Yes	sample48	0/0	Yes	sample50	0/1	Yes	sample53	0/0	Yes	sample77	0/0	Yes
Pp02	3762780	Pp02	3762858	indel	77.0833	sample30	0/0	No	sample45	1/1	Yes	sample48	0/0	Yes	sample50	0/0	Yes	sample53	0/0	Yes	sample77	0/0	Yes
Pp02	502535	Pp02	502604	indel	65.15	sample30	1/1	Yes	sample45	0/1	Yes	sample48	0/0	Yes	sample50	0/0	Yes	sample53	0/0	Yes	sample77	0/1	Yes
Pp02	18351979	Pp02	18352031	indel	52.2329	sample30	0/0	Yes	sample45	0/0	Yes	sample48	0/0	Yes	sample50	0/0	Yes	sample53	1/1	Yes	sample77	0/1	Yes
Pp02	24686505	Pp02	24686556	indel	54.2	sample30	0/0	Yes	sample45	0/0	Yes	sample48	0/0	Yes	sample50	0/0	Yes	sample53	1/1	Yes	sample77	0/0	Yes
Pp02	5024487	Pp02	5024616	indel	129	sample30	0/1	Yes	sample45	0/1	Yes	sample48	0/0	Yes	sample50	0/0	No	sample53	0/0	Yes	sample77	0/0	No
Pp02	3649206	Pp02	3649261	indel	56.027	sample30	1/1	Yes	sample45	1/1	Yes	sample48	0/0	Yes	sample50	0/0	Yes	sample53	0/0	Yes	sample77	0/0	Yes
Pp02	27851902	Pp02	27852141	indel	241.46	sample30	1/1	Yes	sample45	0/0	Yes	sample48	0/1	No	sample50	0/0	Yes	sample53	0/0	Yes	sample77	0/1	Yes
Pp02	14404916	Pp02	14404916	indel	-	sample30	0/0	No	sample45	0/1	Yes	sample48	0/0	Yes	sample50	0/0	Yes	sample53	0/0	Yes	sample77	0/0	Yes
Pp02	13900353	Pp02	13900353	indel	-	sample30	1/1	Yes	sample45	0/1	Yes	sample48	0/0	Yes	sample50	0/0	Yes	sample53	0/0	Yes	sample77	0/0	Yes
Pp02	2878439	Pp02	2878439	indel	-	sample30	0/0	Yes	sample45	0/0	Yes	sample48	0/0	Yes	sample50	0/1	Yes	sample53	0/0	Yes	sample77	0/0	Yes
Pp02	14223986	Pp02	14223986	indel	-	sample30	0/1	No	sample45	0/0	Yes	sample48	0/0	Yes	sample50	0/0	Yes	sample53	0/0	Yes	sample77	0/0	Yes
Pp03	21309597	Pp03	21311444	indel	1848	sample30	0/0	Yes	sample45	0/0	Yes	sample48	0/1	Yes	sample50	0/1	Yes	sample53	1/1	Yes	sample77	0/0	No
Pp03	15906936	Pp03	15907022	indel	336	sample30	0/0	Yes	sample45	0/0	No	sample48	0/1	No	sample50	1/1	Yes	sample53	0/0	Yes	sample77	0/1	Yes
Pp03	16267981	Pp03	16268215	indel	261	sample30	0/1	No	sample45	0/0	Yes	sample48	0/0	Yes	sample50	0/0	Yes	sample53	0/1	No	sample77	0/1	Yes
Pp03	24720579	Pp03	24728987	indel	8470	sample30	0/0	Yes	sample45	0/0	Yes	sample48	0/0	Yes	sample50	0/0	Yes	sample53	0/0	No	sample77	0/1	Yes
Pp03	20830822	Pp03	20830877	indel	55	sample30	0/0	Yes	sample45	0/0	Yes	sample48	0/0	Yes	sample50	0/1	Yes	sample53	0/0	Yes	sample77	0/0	Yes
Pp03	1693418	Pp03	1693470	indel	54	sample30	0/0	Yes	sample45	0/0	Yes	sample48	0/0	Yes	sample50	0/0	Yes	sample53	1/1	Yes	sample77	0/1	Yes
Pp03	18606767	Pp03	18610820	indel	4057	sample30	1/1	Yes	sample45	1/1	Yes	sample48	1/1	Yes	sample50	1/1	Yes	sample53	0/0	Yes	sample77	0/1	Yes
Pp03	7547715	Pp03	7547769	indel	55.5161	sample30	0/0	Yes	sample45	0/1	Yes	sample48	0/1	No	sample50	0/0	Yes	sample53	1/1	Yes	sample77	0/1	Yes
Pp03	349529	Pp03	349590	indel	61	sample30	0/0	Yes	sample45	1/1	Yes	sample48	0/0	Yes	sample50	0/1	Yes	sample53	0/0	Yes	sample77	0/0	Yes
Pp03	14394091	Pp03	14394143	indel	77.5556	sample30	0/0	Yes	sample45	1/1	No	sample48	0/1	Yes	sample50	1/1	Yes	sample53	0/0	Yes	sample77	0/0	Yes
Pp03	25091003	Pp03	25091063	indel	57.7397	sample30	1/1	Yes	sample45	0/0	Yes	sample48	0/0	Yes	sample50	0/1	Yes	sample53	0/1	Yes	sample77	0/0	Yes
Pp03	22035444	Pp03	22035444	indel	-	sample30	0/0	Yes	sample45	0/0	Yes	sample48	0/1	Yes	sample50	0/0	Yes	sample53	0/1	Yes	sample77	0/1	Yes
Pp03	10791717	Pp03	10791717	indel	-	sample30	0/0	Yes	sample45	0/1	No	sample48	0/1	Yes	sample50	1/1	Yes	sample53	0/0	Yes	sample77	0/0	Yes
Pp03	16588093	Pp03	16588093	indel	-	sample30	1/1	Yes	sample45	0/1	Yes	sample48	0/0	Yes	sample50	0/0	Yes	sample53	0/1	Yes	sample77	0/0	Yes
Pp03	24370109	Pp03	24370109	indel	-	sample30	0/0	Yes	sample45	0/0	Yes	sample48	0/1	Yes	sample50	0/1	Yes	sample53	1/1	Yes	sample77	0/1	Yes
Pp03	10515328	Pp03	10515328	indel	-	sample30	0/0	Yes	sample45	0/1	Yes	sample48	0/0	Yes	sample50	0/0	Yes	sample53	0/0	Yes	sample77	0/0	Yes
Pp03	15605321	Pp03	15605321	indel	-	sample30	1/1	Yes	sample45	0/1	Yes	sample48	0/0	Yes	sample50	1/1	Yes	sample53	0/0	Yes	sample77	0/0	Yes
Pp03	14076545	Pp03	14076545	indel	-	sample30	1/1	Yes	sample45	1/1	Yes	sample48	0/0	Yes	sample50	0/0	Yes	sample53	0/0	Yes	sample77	0/0	Yes
Pp03	2512696	Pp03	2512696	indel	-	sample30	0/0	Yes	sample45	0/0	Yes	sample48	0/0	Yes	sample50	0/0	Yes	sample53	1/1	Yes	sample77	0/0	Yes
Pp04	59055	Pp04	59933	indel	719	sample30	0/0	Yes	sample45	1/1	Yes	sample48	0/0	Yes	sample50	0/0	Yes	sample53	0/0	Yes	sample77	0/0	Yes
Pp04	17446883	Pp04	17451119	indel	4230	sample30	0/0	Yes	sample45	0/0	Yes	sample48	0/1	Yes	sample50	0/1	No	sample53	0/0	Yes	sample77	0/0	Yes
Pp04	22841909	Pp04	22843127	indel	1209	sample30	1/1	Yes	sample45	1/1	Yes	sample48	1/1	Yes	sample50	0/1	Yes	sample53	1/1	Yes	sample77	0/1	Yes
Pp04	23548533	Pp04	23565768	indel	17235	sample30	1/1	Yes	sample45	1/1	Yes	sample48	1/1	Yes	sample50	0/1	Yes	sample53	1/1	Yes	sample77	0/1	Yes
Pp04	22725884	Pp04	22728086	indel	2204	sample30	1/1	Yes	sample45	1/1	Yes	sample48	1/1	Yes	sample50	0/1	Yes	sample53	1/1	Yes	sample77	0/1	Yes
Pp04	20911847	Pp04	20911902	indel	481	sample30	0/0	Yes	sample45	0/0	Yes	sample48	0/0	Yes	sample50	0/1	No	sample53	0/0	Yes	sample77	0/0	Yes
Pp04	5513067	Pp04	6057169	indel	544106	sample30	0/1	No	sample45	0/0	Yes	sample48	0/0	Yes	sample50	0/0	Yes	sample53	0/0	Yes	sample77	0/0	Yes
Pp04	14978620	Pp04	14978676	indel	56.1378	sample30	0/0	Yes	sample45	0/0	Yes	sample48	1/1	Yes	sample50	1/1	Yes	sample53	1/1	Yes	sample77	0/0	Yes
Pp04	11493210	Pp04	11493349	indel	141	sample30	0/0	Yes	sample45	0/0	Yes	sample48	0/0	Yes	sample50	0/0	No	sample53	1/1	No	sample77	0/0	No
Pp04	18079745	Pp04	18079804	indel	60	sample30	0/0	No	sample45	1/1	Yes	sample48	0/0	No	sample50	0/0	No	sample53	0/0	Yes	sample77	0/0	No
Pp04	13363045	Pp04	13363135	indel	91	sample30	0/0	Yes	sample45	0/0	Yes	sample48	1/1	Yes	sample50	0/0	No	sample53	0/0	Yes	sample77	1/1	Yes
Pp04	1548682	Pp04	1548746	indel	65	sample30	1/1	Yes	sample45	0/0	No	sample48	1/1	Yes	sample50	0/0	No	sample53	1/1	Yes	sample77	0/1	Yes
Pp04	603133	Pp04	603185	indel	53.4721	sample30	0/0	Yes	sample45	1/1	Yes	sample48	1/1	Yes	sample50	0/1	Yes	sample53	1/1	Yes	sample77	0/0	No
Pp04	5210129	Pp04	5210224	indel	96	sample30	1/1	Yes	sample45	0/0	No	sample48	0/0	No	sample50	0/0	No	sample53	0/0	Yes	sample77	0/0	No
Pp04	9268083	Pp04	9268083	indel	-	sample30	0/0	Yes	sample45	0/0	Yes	sample48	0/0	Yes	sample50	0/0	Yes	sample53	0/0	Yes	sample77	0/1	Yes
Pp04	14396301	Pp04	14396301	indel	-	sample30	0/0	Yes	sample45	0/0	Yes	sample48	1/1	Yes	sample50	1/1	Yes	sample53	0/0	Yes	sample77	0/0	Yes
Pp04	3910023	Pp04	3910023	indel	-	sample30	0/0	Yes	sample45	1/1	Yes	sample48	0/0	Yes	sample50	0/0	Yes	sample53	0/0	Yes	sample77	0/0	Yes
Pp04	6538586	Pp04	6538586	indel	-	sample30	0/0	Yes	sample45	0/0	Yes	sample48	0/1	No	sample50	0/0	Yes	sample53	0/0	Yes	sample77	0/0	Yes
Pp04	22486105	Pp04	22486105	indel	-	sample30	0/0	Yes	sample45	0/1	Yes	sample48	0/0	Yes	sample50	0/0	Yes	sample53	0/0	Yes	sample77	0/0	Yes
Pp04	17932237	Pp04	17932237	indel	-	sample30	0/0	Yes	sample45	0/0	Yes	sample48	1/1	Yes	sample50	0/0	Yes	sample53	0/0	Yes	sample77	0/0	Yes
Pp04	13115338	Pp04	13115338	indel	-	sample30	0/0	Yes	sample45	0/0	Yes	sample48	0/0	Yes	sample50	0/0	Yes	sample53	0/1	Yes	sample77	0/0	Yes
Pp04	9919739	Pp04	9919739	indel	-	sample30	0/0	Yes	sample45	1/1	Yes	sample48	0/0	Yes	sample50	0/0	Yes	sample53	0/0	Yes	sample77	0/0	Yes
Pp04	14891071	Pp04	14891071	indel	-	sample30	0/1	Yes	sample45	0/0	Yes	sample48	0/0	Yes	sample50	0/0	Yes	sample53	0/0	Yes	sample77	0/0	Yes
Pp05	8749041	Pp05	8749261	indel	221	sample30	0/0	No	sample45	1/1	Yes	sample48	0/0	Yes	sample50	0/0	No	sample53	0/0	Yes	sample77	0/0	Yes
Pp05	10459938	Pp05	10459999	indel	66	sample30	0/0	Yes	sample45	0/0	No	sample48	0/0	Yes	sample50	0/0	Yes	sample53	0/0	Yes	sample77	1/1	Yes
Pp05	7707681	Pp05	7707749	indel	69.254	sample30	0/0	Yes	sample45	0/0	Yes	sample48	0/1	Yes	sample50	0/1	Yes	sample53	0/0	Yes	sample77	0/0	No
Pp05	12001722	Pp05	12001722	indel	-	sample30	0/0	Yes	sample45	0/0	Yes	sample48	0/0	Yes	sample50	0/1	Yes	sample53	0/1	Yes	sample77	0/1	Yes
Pp05	18203818	Pp05	18203818	indel	-	sample30	0/0	Yes	sample45	0/0	Yes	sample48	0/0	Yes	sample50	0/0	Yes	sample53	0/0	Yes	sample77	0/1	Yes
Pp05	8749049	Pp05	8749049	indel	-	sample30	0/1	Yes	sample45	0/0	Yes	sample48	0/1	Yes	sample50	0/1	Yes	sample53	1/1	Yes	sample77	1/1	Yes
Pp05	16370280	Pp05	16370280	indel	-	sample30	0/0	Yes	sample45	0/0	Yes	sample48	0/0	Yes	sample50	0/0	Yes	sample53	0/1	No	sample77	0/0	Yes
Pp05	2237900	Pp05	2237900	indel	-	sample30	0/0	Yes	sample45	0/0	Yes	sample48	0/1	Yes	sample50	1/1	Yes	sample53	0/0	Yes	sample77	0/0	Yes
Pp05	1622721	Pp05	1622721	indel	-	sample30	0/0	Yes	sample45	0/0	Yes	sample48	0/0	Yes	sample50	0/0	Yes	sample53	0/1	Yes	sample77	0/0	Yes
Pp05	16986398	Pp05	16986398	indel	-	sample30	1/1	Yes	sample45	0/0	Yes	sample48	0/1	Yes	sample50	0/1	Yes	sample53	0/0	Yes	sample77	0/0	Yes
Pp06	30275712	Pp06	30275769	indel	80	sample30	0/1	Yes	sample45	0/0	Yes	sample48	0/0	Yes	sample50	0/0	Yes	sample53	0/0	Yes	sample77	0/0	Yes
Pp06	30750620	Pp06	30751274	indel	602	sample30	0/0	No	sample45	0/1	Yes	sample48	0/0	Yes	sample50	0/0	Yes	sample53	0/0	Yes	sample77	0/0	Yes
Pp06	10542	Pp06	11684	indel	730	sample30	0/1	No	sample45	0/1	No	sample48	0/1	No	sample50	0/0	Yes	sample53	0/1	No	sample77	0/1	No
Pp06	19249470	Pp06	19312621	indel	60314	sample30	1/1	Yes	sample45	0/1	Yes	sample48	0/0	Yes	sample50	0/0	Yes	sample53	0/0	Yes	sample77	0/0	Yes
Pp06	22103239	Pp06	22103304	indel	66.043	sample30	0/0	Yes	sample45	0/0	Yes	sample48	0/0	Yes	sample50	0/0	Yes	sample53	0/0	Yes	sample77	0/1	Yes
Pp06	17683541	Pp06	17683615	indel	74	sample30	0/0	No	sample45	0/0	Yes	sample48	0/0	Yes	sample50	0/0	Yes	sample53	0/0	Yes	sample77	0/1	Yes
Pp06	28313032	Pp06	28313144	indel	107.53	sample30	1/1	No	sample45	0/0	Yes	sample48	0/1	No	sample50	0/0	Yes	sample53	0/0	Yes	sample77	0/1	No
Pp06	9797075	Pp06	9797130	indel	63	sample30	0/0	Yes	sample45	0/0	No	sample48	1/1	Yes	sample50	1/1	Yes	sample53	1/1	Yes	sample77	1/1	Yes
Pp06	3431369	Pp06	3431431	indel	63	sample30	0/0	Yes	sample45	0/0	Yes	sample48	0/1	Yes	sample50	1/1	Yes	sample53	0/0	Yes	sample77	0/0	Yes
Pp06	25577977	Pp06	25578031	indel	54.9522	sample30	1/1	Yes	sample45	0/0	Yes	sample48	1/1	Yes	sample50	1/1	Yes	sample53	1/1	Yes	sample77	0/1	Yes
Pp06	28489196	Pp06	28489196	indel	-	sample30	1/1	Yes	sample45	0/0	Yes	sample48	0/0	Yes	sample50	0/0	Yes	sample53	0/0	Yes	sample77	0/0	Yes
Pp06	3065557	Pp06	3065557	indel	-	sample30	0/0	Yes	sample45	0/0	Yes	sample48	0/0	Yes	sample50	1/1	Yes	sample53	1/1	Yes	sample77	0/1	Yes
Pp06	7784541	Pp06	7784541	indel	-	sample30	1/1	Yes	sample45	0/0	Yes	sample48	0/1	Yes	sample50	0/0	Yes	sample53	0/1	Yes	sample77	0/0	Yes
Pp06	3816143	Pp06	3816143	indel	-	sample30	0/0	Yes	sample45	1/1	Yes	sample48	0/0	Yes	sample50	0/0	Yes	sample53	0/0	Yes	sample77	0/0	Yes
Pp07	7357553	Pp07	7357700	indel	360	sample30	0/0	Yes	sample45	0/0	Yes	sample48	0/0	Yes	sample50	0/0	Yes	sample53	0/0	Yes	sample77	0/1	Yes
Pp07	17268981	Pp07	17269402	indel	533	sample30	0/0	Yes	sample45	0/0	Yes	sample48	0/1	No	sample50	0/0	Yes	sample53	0/0	Yes	sample77	0/1	No
Pp07	619735	Pp07	624457	indel	5209	sample30	0/0	Yes	sample45	0/0	Yes	sample48	0/0	No	sample50	0/0	Yes	sample53	0/0	Yes	sample77	0/1	Yes
Pp07	6549729	Pp07	6588003	indel	38270	sample30	0/1	No	sample45	0/0	Yes	sample48	0/0	Yes	sample50	0/0	Yes	sample53	0/0	Yes	sample77	0/0	Yes
Pp07	15655752	Pp07	15666566	indel	10812	sample30	0/0	Yes	sample45	0/0	Yes	sample48	0/1	No	sample50	0/1	No	sample53	0/0	Yes	sample77	0/0	Yes
Pp07	7783124	Pp07	7783176	indel	102.533	sample30	0/0	Yes	sample45	0/0	Yes	sample48	1/1	Yes	sample50	0/0	Yes	sample53	0/0	Yes	sample77	0/0	Yes
Pp07	11317285	Pp07	11317344	indel	75.2188	sample30	1/1	Yes	sample45	0/0	Yes	sample48	1/1	Yes	sample50	0/1	Yes	sample53	0/1	No	sample77	0/1	Yes
Pp07	2423848	Pp07	2423901	indel	55	sample30	0/0	Yes	sample45	0/0	Yes	sample48	0/0	Yes	sample50	0/1	Yes	sample53	1/1	Yes	sample77	0/0	Yes
Pp07	20005008	Pp07	20005085	indel	77	sample30	0/0	No	sample45	0/0	No	sample48	0/0	No	sample50	1/1	Yes	sample53	0/0	Yes	sample77	0/0	No
Pp07	8648439	Pp07	8648495	indel	56.534	sample30	1/1	Yes	sample45	0/0	No	sample48	0/0	Yes	sample50	0/0	Yes	sample53	1/1	No	sample77	0/1	Yes
Pp07	6867867	Pp07	6868024	indel	158	sample30	1/1	Yes	sample45	0/0	No	sample48	0/0	Yes	sample50	0/0	No	sample53	0/0	Yes	sample77	0/0	No
Pp07	13747335	Pp07	13747554	indel	218.957	sample30	1/1	Yes	sample45	1/1	Yes	sample48	0/0	Yes	sample50	0/1	Yes	sample53	0/0	Yes	sample77	1/1	Yes
Pp07	1427761	Pp07	1427761	indel	-	sample30	0/0	Yes	sample45	0/0	Yes	sample48	0/1	Yes	sample50	0/1	Yes	sample53	0/0	Yes	sample77	0/1	Yes
Pp07	13707412	Pp07	13707412	indel	-	sample30	0/1	Yes	sample45	0/0	Yes	sample48	1/1	Yes	sample50	0/1	Yes	sample53	0/1	Yes	sample77	0/0	Yes
Pp07	4245085	Pp07	4245085	indel	-	sample30	0/0	Yes	sample45	0/0	Yes	sample48	0/0	Yes	sample50	0/0	Yes	sample53	0/1	No	sample77	0/0	Yes
Pp07	18753738	Pp07	18753738	indel	-	sample30	0/0	Yes	sample45	0/0	Yes	sample48	0/0	Yes	sample50	0/0	Yes	sample53	0/1	Yes	sample77	0/0	Yes
Pp08	15252636	Pp08	15258054	indel	5421	sample30	1/1	Yes	sample45	0/0	Yes	sample48	1/1	Yes	sample50	0/1	Yes	sample53	0/0	Yes	sample77	1/1	Yes
Pp08	5165411	Pp08	5179156	indel	13748	sample30	1/1	Yes	sample45	0/1	Yes	sample48	0/0	Yes	sample50	0/0	Yes	sample53	0/0	Yes	sample77	0/0	Yes
Pp08	17428761	Pp08	17429086	indel	323	sample30	0/0	Yes	sample45	0/0	Yes	sample48	0/1	Yes	sample50	0/0	Yes	sample53	1/1	Yes	sample77	0/0	Yes
Pp08	3663168	Pp08	3693989	indel	30753	sample30	0/0	Yes	sample45	0/0	Yes	sample48	0/1	No	sample50	0/1	No	sample53	0/0	Yes	sample77	0/0	Yes
Pp08	2085975	Pp08	2113773	indel	27848	sample30	0/0	Yes	sample45	0/1	No	sample48	0/0	Yes	sample50	0/0	Yes	sample53	0/0	No	sample77	0/0	Yes
Pp08	10784380	Pp08	10808320	indel	24002	sample30	0/0	Yes	sample45	0/0	Yes	sample48	0/0	Yes	sample50	0/0	Yes	sample53	0/0	Yes	sample77	0/1	Yes
Pp08	14685064	Pp08	14685488	indel	422	sample30	1/1	Yes	sample45	1/1	Yes	sample48	0/0	Yes	sample50	0/0	Yes	sample53	0/1	Yes	sample77	0/1	Yes
Pp08	16615986	Pp08	16620535	indel	4509	sample30	0/1	Yes	sample45	1/1	Yes	sample48	0/1	Yes	sample50	0/1	Yes	sample53	0/1	Yes	sample77	1/1	Yes
Pp08	16406348	Pp08	16406414	indel	66	sample30	0/0	Yes	sample45	0/0	Yes	sample48	0/0	Yes	sample50	0/1	Yes	sample53	0/0	Yes	sample77	0/0	Yes
Pp08	6203042	Pp08	6203100	indel	103	sample30	1/1	Yes	sample45	0/0	No	sample48	0/0	Yes	sample50	0/0	Yes	sample53	0/0	Yes	sample77	0/0	Yes
Pp08	19432348	Pp08	19432422	indel	75.0069	sample30	0/0	Yes	sample45	0/0	Yes	sample48	0/0	Yes	sample50	1/1	Yes	sample53	1/1	Yes	sample77	0/0	No
Pp08	20201827	Pp08	20201982	indel	156	sample30	0/0	Yes	sample45	0/0	Yes	sample48	0/0	Yes	sample50	1/1	Yes	sample53	0/0	Yes	sample77	0/0	Yes
Pp08	21540449	Pp08	21540535	indel	87	sample30	0/0	Yes	sample45	0/0	Yes	sample48	0/0	Yes	sample50	1/1	Yes	sample53	0/0	Yes	sample77	0/0	Yes
Pp08	11633131	Pp08	11633131	indel	-	sample30	1/1	Yes	sample45	1/1	Yes	sample48	0/1	Yes	sample50	0/0	Yes	sample53	0/0	No	sample77	0/1	Yes
Pp08	17784911	Pp08	17784911	indel	-	sample30	0/0	Yes	sample45	0/0	Yes	sample48	0/0	Yes	sample50	0/0	Yes	sample53	0/0	Yes	sample77	0/1	No
Pp08	2795630	Pp08	2795630	indel	-	sample30	0/0	Yes	sample45	1/1	No	sample48	0/0	Yes	sample50	0/0	Yes	sample53	0/0	Yes	sample77	0/0	Yes
Pp08	9545068	Pp08	9545068	indel	-	sample30	1/1	Yes	sample45	0/1	Yes	sample48	0/1	Yes	sample50	0/0	Yes	sample53	0/1	Yes	sample77	0/1	No
Pp08	11800644	Pp08	11800644	indel	-	sample30	0/0	No	sample45	0/1	Yes	sample48	0/0	Yes	sample50	0/0	Yes	sample53	0/0	Yes	sample77	0/0	Yes

## Sheet: Table S4
Table S4. List of peach genes affected by SVs in this study
Gene ID	Affected by SV	Annotation
Prupe.1G000100	Yes	(at3g08960 : 985.0) ARM repeat superfamily protein; FUNCTIONS IN: protein transporter activity, binding; INVOLVED IN: intracellular protein transport, protein import into nucleus, docking; LOCATED IN: nucleus, nuclear pore, cytoplasm; EXPRESSED IN: 18 plant structures; EXPRESSED DURING: 11 growth stages; CONTAINS InterPro DOMAIN/s: Importin-beta, N-terminal (InterPro:IPR001494), Armadillo-like he…
Prupe.1G000200	Yes	no hits & (original description: no original description)
Prupe.1G000300	Yes	(at3g08960 : 539.0) ARM repeat superfamily protein; FUNCTIONS IN: protein transporter activity, binding; INVOLVED IN: intracellular protein transport, protein import into nucleus, docking; LOCATED IN: nucleus, nuclear pore, cytoplasm; EXPRESSED IN: 18 plant structures; EXPRESSED DURING: 11 growth stages; CONTAINS InterPro DOMAIN/s: Importin-beta, N-terminal (InterPro:IPR001494), Armadillo-like he…
Prupe.1G000400	Yes	(loc_os04g52000.1 : 453.0) no description available & (at4g28400 : 338.0) Protein phosphatase 2C family protein; FUNCTIONS IN: protein serine/threonine phosphatase activity, catalytic activity; LOCATED IN: cellular_component unknown; EXPRESSED IN: 22 plant structures; EXPRESSED DURING: 13 growth stages; CONTAINS InterPro DOMAIN/s: Protein phosphatase 2C-related (InterPro:IPR001932), Protein phosp…
Prupe.1G000500	Yes	(at1g62440 : 508.0) encodes a paralog of LRX1 (LEUCINE-RICH REPEAT/EXTENSIN 1) which acts synergistically with LRX1 in root hair cell morphogenesis.; leucine-rich repeat/extensin 2 (LRX2); CONTAINS InterPro DOMAIN/s: Leucine-rich repeat-containing N-terminal domain, type 2 (InterPro:IPR013210), Leucine-rich repeat (InterPro:IPR001611); BEST Arabidopsis thaliana protein match is: leucine-rich repe…
Prupe.1G000600	Yes	(at1g75340 : 176.0) Zinc finger C-x8-C-x5-C-x3-H type family protein; FUNCTIONS IN: zinc ion binding, nucleic acid binding; INVOLVED IN: biological_process unknown; LOCATED IN: mitochondrion; EXPRESSED IN: 22 plant structures; EXPRESSED DURING: 13 growth stages; CONTAINS InterPro DOMAIN/s: Zinc finger, CCCH-type (InterPro:IPR000571). & (loc_os06g49080.1 : 166.0) no description available & (reliab…
Prupe.1G000700	Yes	(loc_os02g04560.1 : 211.0) no description available & (at5g58130 : 206.0) Encodes ROS3 (repressor of silencing 3), a RNA-binding protein required for DNA demethylation.; REPRESSOR OF SILENCING 3 (ROS3); CONTAINS InterPro DOMAIN/s: RNA recognition motif, RNP-1 (InterPro:IPR000504), Nucleotide-binding, alpha-beta plait (InterPro:IPR012677); Has 14321 Blast hits to 7664 proteins in 903 species: Arch…
Prupe.1G000800	Yes	(at5g58110 : 191.0) chaperone binding;ATPase activators; FUNCTIONS IN: ATPase activator activity, chaperone binding; INVOLVED IN: biological_process unknown; LOCATED IN: cytoplasm; EXPRESSED IN: 23 plant structures; EXPRESSED DURING: 15 growth stages; CONTAINS InterPro DOMAIN/s: Activator of Hsp90 ATPase, N-terminal (InterPro:IPR015310); Has 297 Blast hits to 292 proteins in 99 species: Archae - …
Prupe.1G000900	Yes	no hits & (original description: no original description)
Prupe.1G001000	Yes	(at5g58100 : 1376.0) unknown protein; INVOLVED IN: pollen exine formation; EXPRESSED IN: 19 plant structures; EXPRESSED DURING: 8 growth stages; BEST Arabidopsis thaliana protein match is: unknown protein (TAIR:AT3G28720.1); Has 35333 Blast hits to 34131 proteins in 2444 species: Archae - 798; Bacteria - 22429; Metazoa - 974; Fungi - 991; Plants - 531; Viruses - 0; Other Eukaryotes - 9610 (source…
Prupe.1G001100	Yes	(at5g58090 : 729.0) O-Glycosyl hydrolases family 17 protein; FUNCTIONS IN: cation binding, hydrolase activity, hydrolyzing O-glycosyl compounds, catalytic activity; INVOLVED IN: carbohydrate metabolic process; LOCATED IN: anchored to plasma membrane, plasma membrane, anchored to membrane; EXPRESSED IN: 24 plant structures; EXPRESSED DURING: 13 growth stages; CONTAINS InterPro DOMAIN/s: X8 (InterP…
Prupe.1G001200	Yes	(loc_os04g51950.1 : 655.0) no description available & (at4g31170 : 650.0) Protein kinase superfamily protein; FUNCTIONS IN: protein serine/threonine/tyrosine kinase activity, kinase activity; INVOLVED IN: protein amino acid phosphorylation; LOCATED IN: cellular_component unknown; EXPRESSED IN: 22 plant structures; EXPRESSED DURING: 13 growth stages; CONTAINS InterPro DOMAIN/s: Serine/threonine-pr…
Prupe.1G001300	Yes	(loc_os04g51950.1 : 657.0) no description available & (at4g31170 : 647.0) Protein kinase superfamily protein; FUNCTIONS IN: protein serine/threonine/tyrosine kinase activity, kinase activity; INVOLVED IN: protein amino acid phosphorylation; LOCATED IN: cellular_component unknown; EXPRESSED IN: 22 plant structures; EXPRESSED DURING: 13 growth stages; CONTAINS InterPro DOMAIN/s: Serine/threonine-pr…
Prupe.1G001400	Yes	(at2g26250 : 579.0) epidermis-specific, encodes KCS10, a putative 3-ketoacyl-CoA synthase. probably involved in the synthesis of long-chain lipids found in the cuticle.; 3-ketoacyl-CoA synthase 10 (KCS10); FUNCTIONS IN: transferase activity, transferring acyl groups other than amino-acyl groups, catalytic activity, acyltransferase activity; INVOLVED IN: in 8 processes; LOCATED IN: endoplasmic ret…
Prupe.1G001500	Yes	no hits & (original description: no original description)
Prupe.1G001600	Yes	(at4g31070 : 610.0) Tetratricopeptide repeat (TPR)-like superfamily protein; CONTAINS InterPro DOMAIN/s: Pentatricopeptide repeat (InterPro:IPR002885); BEST Arabidopsis thaliana protein match is: Tetratricopeptide repeat (TPR)-like superfamily protein (TAIR:AT4G33990.1); Has 38861 Blast hits to 13091 proteins in 208 species: Archae - 0; Bacteria - 0; Metazoa - 105; Fungi - 61; Plants - 38225; Vir…
Prupe.1G001700	No	(at4g31060 : 135.0) encodes a member of the DREB subfamily A-5 of ERF/AP2 transcription factor family. The protein contains one AP2 domain. There are 15 members in this subfamily including RAP2.1, RAP2.9 and RAP2.10.; Integrase-type DNA-binding superfamily protein; FUNCTIONS IN: DNA binding, sequence-specific DNA binding transcription factor activity; INVOLVED IN: regulation of transcription, DNA…
Prupe.1G001800	Yes	(loc_os08g27090.1 : 130.0) no description available & (at3g18880 : 129.0) Nucleic acid-binding, OB-fold-like protein; FUNCTIONS IN: structural constituent of ribosome; INVOLVED IN: translation; LOCATED IN: cytosolic small ribosomal subunit, ribosome, intracellular; EXPRESSED IN: 12 plant structures; EXPRESSED DURING: 4 anthesis, F mature embryo stage, petal differentiation and expansion stage, E …
Prupe.1G001900	Yes	no hits & (original description: no original description)
Prupe.1G002000	Yes	no hits & (original description: no original description)
Prupe.1G002100	Yes	(at4g31040 : 476.0) CemA-like proton extrusion protein-related; INVOLVED IN: biological_process unknown; LOCATED IN: integral to membrane, chloroplast; EXPRESSED IN: 22 plant structures; EXPRESSED DURING: 13 growth stages; CONTAINS InterPro DOMAIN/s: CemA (InterPro:IPR004282); BEST Arabidopsis thaliana protein match is: CemA-like proton extrusion protein-related (TAIR:ATCG00530.1); Has 30201 Blas…
Prupe.1G002200	Yes	no hits & (original description: no original description)
Prupe.1G002300	Yes	(at3g16890 : 712.0) Encodes a mitochondrial pentatricopeptide repeat (PPR) domain protein, PPR40, which provides a signalling link between mitochondrial electron transport and regulation of stress and hormonal responses. Mutations in PPR40 result in enhanced sensitivity to salt, ABA and oxidative stress, as well as reduced electron transport through Complex III (cytochrome c reductase).; pentatri…
Prupe.1G002400	Yes	(at3g13060 : 426.0) evolutionarily conserved C-terminal region 5 (ECT5); CONTAINS InterPro DOMAIN/s: YTH domain (InterPro:IPR007275); BEST Arabidopsis thaliana protein match is: evolutionarily conserved C-terminal region 2 (TAIR:AT3G13460.4); Has 1288 Blast hits to 1234 proteins in 189 species: Archae - 0; Bacteria - 12; Metazoa - 605; Fungi - 140; Plants - 385; Viruses - 0; Other Eukaryotes - 14…
Prupe.1G002500	Yes	(at5g36110 : 577.0) member of CYP716A; "cytochrome P450, family 716, subfamily A, polypeptide 1" (CYP716A1); FUNCTIONS IN: electron carrier activity, monooxygenase activity, iron ion binding, oxygen binding, heme binding; INVOLVED IN: oxidation reduction; LOCATED IN: endomembrane system; CONTAINS InterPro DOMAIN/s: Cytochrome P450 (InterPro:IPR001128), Cytochrome P450, conserved site (InterPro:IP…
Prupe.1G002600	Yes	(gnl|cdd|35718 : 547.0) no description available & (at2g07050 : 467.0) Involved in the biosynthesis of brassinosteroids. Catalyzes the reaction from epoxysqualene to cycloartenol.; cycloartenol synthase 1 (CAS1); FUNCTIONS IN: cycloartenol synthase activity; INVOLVED IN: pentacyclic triterpenoid biosynthetic process, thylakoid membrane organization, pollen development; LOCATED IN: vacuole; EXPRES…
Prupe.1G002700	Yes	(at3g24190 : 1199.0) Protein kinase superfamily protein; FUNCTIONS IN: protein kinase activity, ATP binding; INVOLVED IN: protein amino acid phosphorylation; LOCATED IN: chloroplast; EXPRESSED IN: 22 plant structures; EXPRESSED DURING: 13 growth stages; CONTAINS InterPro DOMAIN/s: ABC-1 (InterPro:IPR004147), Protein kinase, catalytic domain (InterPro:IPR000719), Aminoglycoside phosphotransferase …
Prupe.1G002800	Yes	(at1g04780 : 771.0) Ankyrin repeat family protein; FUNCTIONS IN: molecular_function unknown; INVOLVED IN: biological_process unknown; LOCATED IN: plasma membrane; EXPRESSED IN: 24 plant structures; EXPRESSED DURING: 13 growth stages; CONTAINS InterPro DOMAIN/s: Ankyrin repeat-containing domain (InterPro:IPR020683), Protein of unknown function DUF3424 (InterPro:IPR021832), Ankyrin repeat (InterPro…
Prupe.1G002900	Yes	(p22928|chsj_pethy : 706.0) Chalcone synthase J (EC 2.3.1.74) (Naringenin-chalcone synthase J) - Petunia hybrida (Petunia) & (loc_os11g32650.1 : 672.0) no description available & (at5g13930 : 665.0) Encodes chalcone synthase (CHS), a key enzyme involved in the biosynthesis of flavonoids. Required for the accumulation of purple anthocyanins in leaves and stems. Also involved in the regulation of a…
Prupe.1G003000	Yes	(p22928|chsj_pethy : 739.0) Chalcone synthase J (EC 2.3.1.74) (Naringenin-chalcone synthase J) - Petunia hybrida (Petunia) & (loc_os11g32650.1 : 694.0) no description available & (at5g13930 : 688.0) Encodes chalcone synthase (CHS), a key enzyme involved in the biosynthesis of flavonoids. Required for the accumulation of purple anthocyanins in leaves and stems. Also involved in the regulation of a…
Prupe.1G003100	Yes	(at3g23940 : 956.0) dehydratase family; CONTAINS InterPro DOMAIN/s: Dihydroxy-acid dehydratase (InterPro:IPR004404), Dihydroxy-acid/6-phosphogluconate dehydratase, conserved site (InterPro:IPR020558), Dihydroxy-acid/6-phosphogluconate dehydratase (InterPro:IPR000581). & (loc_os08g44530.1 : 938.0) no description available & (gnl|cdd|37659 : 927.0) no description available & (gnl|cdd|80774 : 782.0)…
Prupe.1G003200	Yes	(at1g04790 : 240.0) RING/U-box superfamily protein; FUNCTIONS IN: zinc ion binding; EXPRESSED IN: 24 plant structures; EXPRESSED DURING: 15 growth stages; CONTAINS InterPro DOMAIN/s: Zinc finger, RING-type (InterPro:IPR001841), Zinc finger, C3HC4 RING-type (InterPro:IPR018957); BEST Arabidopsis thaliana protein match is: RING/U-box superfamily protein (TAIR:AT3G55530.1); Has 9425 Blast hits to 94…
Prupe.1G003300	Yes	(at2g33150 : 734.0) Encodes an organellar (peroxisome, glyoxysome) 3-ketoacyl-CoA thiolase, involved in fatty acid b-oxidation during germination and subsequent seedling growth. Mutants have defects in glyoxysomal fatty acid beta-oxidation. EC2.3.1.16 thiolase.; peroxisomal 3-ketoacyl-CoA thiolase 3 (PKT3); FUNCTIONS IN: acetyl-CoA C-acyltransferase activity; INVOLVED IN: fatty acid beta-oxidatio…
Prupe.1G003400	Yes	(at2g32670 : 364.0) member of Synaptobrevin -like protein family; vesicle-associated membrane protein 725 (VAMP725); FUNCTIONS IN: molecular_function unknown; INVOLVED IN: transport, vesicle-mediated transport; LOCATED IN: endosome, plasma membrane, membrane; EXPRESSED IN: 17 plant structures; EXPRESSED DURING: 8 growth stages; CONTAINS InterPro DOMAIN/s: Longin (InterPro:IPR010908), Longin-like …
Prupe.1G003500	Yes	(at2g33100 : 1557.0) encodes a gene similar to cellulose synthase; cellulose synthase-like D1 (CSLD1); FUNCTIONS IN: cellulose synthase activity, transferase activity, transferring glycosyl groups; INVOLVED IN: pollen germination, plant-type cell wall biogenesis, polysaccharide biosynthetic process; LOCATED IN: chloroplast, membrane; EXPRESSED IN: 9 plant structures; EXPRESSED DURING: L mature po…
Prupe.1G003600	Yes	(at2g02360 : 216.0) phloem protein 2-B10 (PP2-B10); CONTAINS InterPro DOMAIN/s: F-box domain, cyclin-like (InterPro:IPR001810), F-box domain, Skp2-like (InterPro:IPR022364); BEST Arabidopsis thaliana protein match is: F-box family protein (TAIR:AT2G02240.1); Has 572 Blast hits to 558 proteins in 38 species: Archae - 0; Bacteria - 0; Metazoa - 5; Fungi - 0; Plants - 567; Viruses - 0; Other Eukaryo…
Prupe.1G003700	Yes	(at5g24560 : 99.4) phloem protein 2-B12 (PP2-B12); CONTAINS InterPro DOMAIN/s: F-box domain, cyclin-like (InterPro:IPR001810), F-box domain, Skp2-like (InterPro:IPR022364); BEST Arabidopsis thaliana protein match is: phloem protein 2-B1 (TAIR:AT2G02230.1); Has 1807 Blast hits to 1807 proteins in 277 species: Archae - 0; Bacteria - 0; Metazoa - 736; Fungi - 347; Plants - 385; Viruses - 0; Other Eu…
Prupe.1G003800	Yes	no hits & (original description: no original description)
Prupe.1G003900	Yes	(at2g02240 : 192.0) maternal effect embryo arrest 66 (MEE66); CONTAINS InterPro DOMAIN/s: F-box domain, cyclin-like (InterPro:IPR001810), F-box domain, Skp2-like (InterPro:IPR022364); BEST Arabidopsis thaliana protein match is: phloem protein 2-B2 (TAIR:AT2G02250.1); Has 35333 Blast hits to 34131 proteins in 2444 species: Archae - 798; Bacteria - 22429; Metazoa - 974; Fungi - 991; Plants - 531; V…
Prupe.1G004000	Yes	(gnl|cdd|71242 : 90.4) no description available & (at1g14060 : 83.6) GCK domain-containing protein; FUNCTIONS IN: molecular_function unknown; INVOLVED IN: N-terminal protein myristoylation; LOCATED IN: cellular_component unknown; EXPRESSED IN: 16 plant structures; EXPRESSED DURING: 10 growth stages; CONTAINS InterPro DOMAIN/s: GCK (InterPro:IPR012891); BEST Arabidopsis thaliana protein match is: …
Prupe.1G004100	Yes	(at5g19820 : 275.0) embryo defective 2734 (emb2734); FUNCTIONS IN: lyase activity, binding; INVOLVED IN: embryo development ending in seed dormancy; LOCATED IN: cell wall, phycobilisome; EXPRESSED IN: 23 plant structures; EXPRESSED DURING: 14 growth stages; CONTAINS InterPro DOMAIN/s: HEAT (InterPro:IPR000357), Armadillo-like helical (InterPro:IPR011989), HEAT, type 2 (InterPro:IPR021133), Armadi…
Prupe.1G004200	Yes	(at4g13690 : 103.0) unknown protein; Has 37 Blast hits to 37 proteins in 16 species: Archae - 0; Bacteria - 2; Metazoa - 2; Fungi - 0; Plants - 27; Viruses - 0; Other Eukaryotes - 6 (source: NCBI BLink). & (reliability: 206.0) & (original description: no original description)
Prupe.1G004300	Yes	no hits & (original description: no original description)
Prupe.1G004400	Yes	(at5g25070 : 311.0) unknown protein; FUNCTIONS IN: molecular_function unknown; INVOLVED IN: biological_process unknown; LOCATED IN: cellular_component unknown; EXPRESSED IN: 23 plant structures; EXPRESSED DURING: 13 growth stages; Has 1807 Blast hits to 1807 proteins in 277 species: Archae - 0; Bacteria - 0; Metazoa - 736; Fungi - 347; Plants - 385; Viruses - 0; Other Eukaryotes - 339 (source: NC…
Prupe.1G004500	Yes	(at1g60995 : 773.0) FUNCTIONS IN: molecular_function unknown; INVOLVED IN: biological_process unknown; LOCATED IN: cellular_component unknown; EXPRESSED IN: 20 plant structures; EXPRESSED DURING: 10 growth stages; CONTAINS InterPro DOMAIN/s: Membralin (InterPro:IPR019144); Has 172 Blast hits to 170 proteins in 70 species: Archae - 0; Bacteria - 0; Metazoa - 110; Fungi - 0; Plants - 38; Viruses - …
Prupe.1G004600	Yes	no hits & (original description: no original description)
Prupe.1G004700	Yes	(at3g24180 : 1483.0) Beta-glucosidase, GBA2 type family protein; FUNCTIONS IN: glucosylceramidase activity, catalytic activity; INVOLVED IN: glucosylceramide catabolic process, sphingolipid metabolic process; LOCATED IN: plasma membrane; EXPRESSED IN: 25 plant structures; EXPRESSED DURING: 15 growth stages; CONTAINS InterPro DOMAIN/s: Glucosylceramidase (InterPro:IPR006775), Six-hairpin glycosida…
Prupe.1G004800	Yes	(q43621|gshrc_pea : 863.0) Glutathione reductase, cytosolic (EC 1.8.1.7) (GR) (GRase) (GOR2) - Pisum sativum (Garden pea) & (at3g24170 : 843.0) Encodes a cytosolic glutathione reductase.; glutathione-disulfide reductase (GR1); FUNCTIONS IN: NADP or NADPH binding, glutathione-disulfide reductase activity, oxidoreductase activity, FAD binding; INVOLVED IN: oxidation reduction, glutathione metabolic…
Prupe.1G004900	Yes	(at4g13670 : 294.0) plastid transcriptionally active 5 (PTAC5); FUNCTIONS IN: unfolded protein binding, heat shock protein binding; INVOLVED IN: protein folding, metabolic process; LOCATED IN: plastid chromosome, chloroplast thylakoid membrane, chloroplast, nucleoid, chloroplast envelope; EXPRESSED IN: 21 plant structures; EXPRESSED DURING: 13 growth stages; CONTAINS InterPro DOMAIN/s: Peptidogly…
Prupe.1G005000	Yes	(at3g24160 : 276.0) Encodes a putative Type 1 membrane protein (PMP).; putative type 1 membrane protein (PMP); FUNCTIONS IN: molecular_function unknown; INVOLVED IN: biological_process unknown; LOCATED IN: endoplasmic reticulum, plasma membrane, membrane; EXPRESSED IN: 27 plant structures; EXPRESSED DURING: 15 growth stages; Has 39 Blast hits to 39 proteins in 15 species: Archae - 0; Bacteria - 0…
Prupe.1G005100	Yes	(loc_os02g56880.1 : 377.0) no description available & (at2g32700 : 372.0) Encodes a WD40 repeat and LUFS domain containing protein that is similar to LUG. Interacts physically with SEUSS and likely functions as part of a repressor complex that represses AG.; LEUNIG_homolog (LUH); FUNCTIONS IN: molecular_function unknown; INVOLVED IN: flower development, negative regulation of transcription, embry…
Prupe.1G005200	Yes	(at5g01300 : 87.0) PEBP (phosphatidylethanolamine-binding protein) family protein; FUNCTIONS IN: phosphatidylethanolamine binding; INVOLVED IN: biological_process unknown; LOCATED IN: cellular_component unknown; EXPRESSED IN: 7 plant structures; EXPRESSED DURING: LP.04 four leaves visible, 4 anthesis, 4 leaf senescence stage, petal differentiation and expansion stage, LP.08 eight leaves visible; …
Prupe.1G005300	Yes	(at5g07900 : 326.0) Mitochondrial transcription termination factor family protein; FUNCTIONS IN: molecular_function unknown; INVOLVED IN: biological_process unknown; LOCATED IN: membrane; EXPRESSED IN: 17 plant structures; EXPRESSED DURING: 11 growth stages; CONTAINS InterPro DOMAIN/s: Mitochodrial transcription termination factor-related (InterPro:IPR003690); BEST Arabidopsis thaliana protein ma…
Prupe.1G005400	Yes	no hits & (original description: no original description)
Prupe.1G005500	Yes	(at4g14330 : 251.0) P-loop containing nucleoside triphosphate hydrolases superfamily protein; FUNCTIONS IN: microtubule motor activity, ATP binding; INVOLVED IN: microtubule-based movement; LOCATED IN: phragmoplast; EXPRESSED IN: 13 plant structures; EXPRESSED DURING: 7 growth stages; CONTAINS InterPro DOMAIN/s: Kinesin, motor domain (InterPro:IPR001752); BEST Arabidopsis thaliana protein match i…
Prupe.1G005600	Yes	(original description: no original description)
Prupe.1G005700	Yes	(at2g32700 : 930.0) Encodes a WD40 repeat and LUFS domain containing protein that is similar to LUG. Interacts physically with SEUSS and likely functions as part of a repressor complex that represses AG.; LEUNIG_homolog (LUH); FUNCTIONS IN: molecular_function unknown; INVOLVED IN: flower development, negative regulation of transcription, embryo development; LOCATED IN: cellular_component unknown;…
Prupe.1G005800	Yes	(at5g07900 : 314.0) Mitochondrial transcription termination factor family protein; FUNCTIONS IN: molecular_function unknown; INVOLVED IN: biological_process unknown; LOCATED IN: membrane; EXPRESSED IN: 17 plant structures; EXPRESSED DURING: 11 growth stages; CONTAINS InterPro DOMAIN/s: Mitochodrial transcription termination factor-related (InterPro:IPR003690); BEST Arabidopsis thaliana protein ma…
Prupe.1G005900	Yes	(at5g07900 : 337.0) Mitochondrial transcription termination factor family protein; FUNCTIONS IN: molecular_function unknown; INVOLVED IN: biological_process unknown; LOCATED IN: membrane; EXPRESSED IN: 17 plant structures; EXPRESSED DURING: 11 growth stages; CONTAINS InterPro DOMAIN/s: Mitochodrial transcription termination factor-related (InterPro:IPR003690); BEST Arabidopsis thaliana protein ma…
Prupe.1G006000	Yes	(at5g07900 : 325.0) Mitochondrial transcription termination factor family protein; FUNCTIONS IN: molecular_function unknown; INVOLVED IN: biological_process unknown; LOCATED IN: membrane; EXPRESSED IN: 17 plant structures; EXPRESSED DURING: 11 growth stages; CONTAINS InterPro DOMAIN/s: Mitochodrial transcription termination factor-related (InterPro:IPR003690); BEST Arabidopsis thaliana protein ma…
Prupe.1G006100	Yes	(loc_os02g40810.1 : 274.0) no description available & (at3g24800 : 268.0) Contains two ring finger domains and one ZZ domain. Week similarity to yeast Rad18p. Putative component of the N-end rule pathway (ubiquitin-dependent proteolysis).; proteolysis 1 (PRT1); CONTAINS InterPro DOMAIN/s: Zinc finger, RING-type, conserved site (InterPro:IPR017907), Zinc finger, RING-type (InterPro:IPR001841), Zin…
Prupe.1G006200	Yes	no hits & (original description: no original description)
Prupe.1G006300	Yes	(at5g48820 : 114.0) Kip-related protein (KRP) gene, encodes CDK (cyclin-dependent kinase) inhibitor (CKI), negative regulator of cell division. Binds to D type and CDC2A cyclins and may inhibit cell cycle. Seven KRP genes were found in Arabidopsis thaliana. Differential expression patterns for distinct KRPs were revealed by in situ hybridization.; inhibitor/interactor with cyclin-dependent kinase…
Prupe.1G006400	Yes	(at2g32720 : 199.0) member of Cytochromes b5; cytochrome B5 isoform B (CB5-B); CONTAINS InterPro DOMAIN/s: Cytochrome b5, heme-binding site (InterPro:IPR018506), Cytochrome b5 (InterPro:IPR001199); BEST Arabidopsis thaliana protein match is: cytochrome B5 isoform D (TAIR:AT5G48810.1); Has 4197 Blast hits to 4166 proteins in 470 species: Archae - 2; Bacteria - 26; Metazoa - 1028; Fungi - 1701; Pla…
Prupe.1G006500	Yes	(at2g32730 : 1485.0) 26S proteasome regulatory complex, non-ATPase subcomplex, Rpn2/Psmd1 subunit; FUNCTIONS IN: enzyme regulator activity, binding; INVOLVED IN: ubiquitin-dependent protein catabolic process; LOCATED IN: cytosol, proteasome regulatory particle, base subcomplex, proteasome complex; EXPRESSED IN: 25 plant structures; EXPRESSED DURING: 13 growth stages; CONTAINS InterPro DOMAIN/s: A…
Prupe.1G006600	Yes	(at3g24140 : 334.0) Encodes a basic helix-loop-helix transcription factor whose activity is required to promote differentiation of stomatal guard cells and to halt proliferative divisions in their immediate precursors. Both transcript and protein are expressed in and are required for halting divisions at the end of the stomatal lineage. It also has a role in the promotion of guard cell fate and i…
Prupe.1G006700	Yes	(at5g48760 : 338.0) Ribosomal protein L13 family protein; FUNCTIONS IN: structural constituent of ribosome; INVOLVED IN: translation; LOCATED IN: cytosolic ribosome, cytosolic large ribosomal subunit, large ribosomal subunit; EXPRESSED IN: 22 plant structures; EXPRESSED DURING: 13 growth stages; CONTAINS InterPro DOMAIN/s: Ribosomal protein L13 (InterPro:IPR005822), Ribosomal protein L13, eukaryo…
Prupe.1G006800	Yes	(at3g24130 : 379.0) Pectin lyase-like superfamily protein; FUNCTIONS IN: pectinesterase activity; INVOLVED IN: cell wall modification; LOCATED IN: endomembrane system, cell wall, plant-type cell wall; EXPRESSED IN: flower; CONTAINS InterPro DOMAIN/s: Pectinesterase, active site (InterPro:IPR018040), Pectin lyase fold/virulence factor (InterPro:IPR011050), Pectinesterase, catalytic (InterPro:IPR00…
Prupe.1G006900	Yes	(at1g04900 : 643.0) Protein of unknown function (DUF185); CONTAINS InterPro DOMAIN/s: Protein of unknown function DUF185 (InterPro:IPR003788); Has 316 Blast hits to 314 proteins in 164 species: Archae - 0; Bacteria - 117; Metazoa - 2; Fungi - 113; Plants - 44; Viruses - 0; Other Eukaryotes - 40 (source: NCBI BLink). & (loc_os01g68390.1 : 575.0) no description available & (chl4|514632 : 140.0) no …
Prupe.1G007000	Yes	(at4g13640 : 326.0) unfertilized embryo sac 16 (UNE16); CONTAINS InterPro DOMAIN/s: Homeodomain-like (InterPro:IPR009057), Myb, DNA-binding (InterPro:IPR014778), Myb-like DNA-binding domain, SHAQKYF class (InterPro:IPR006447), HTH transcriptional regulator, Myb-type, DNA-binding (InterPro:IPR017930), Homeodomain-related (InterPro:IPR012287); BEST Arabidopsis thaliana protein match is: Homeodomain…
Prupe.1G007100	Yes	(at3g24110 : 226.0) Calcium-binding EF-hand family protein; FUNCTIONS IN: calcium ion binding; INVOLVED IN: biological_process unknown; LOCATED IN: cellular_component unknown; EXPRESSED IN: 16 plant structures; EXPRESSED DURING: 8 growth stages; CONTAINS InterPro DOMAIN/s: EF-Hand 1, calcium-binding site (InterPro:IPR018247), EF-HAND 2 (InterPro:IPR018249), EF-hand-like domain (InterPro:IPR011992…
Prupe.1G007200	Yes	(loc_os11g25860.1 : 954.0) no description available & (at2g32800 : 953.0) AP4.3A; FUNCTIONS IN: protein serine/threonine kinase activity, protein kinase activity, ATP binding; INVOLVED IN: protein amino acid phosphorylation; LOCATED IN: plasma membrane; EXPRESSED IN: 19 plant structures; EXPRESSED DURING: 10 growth stages; CONTAINS InterPro DOMAIN/s: Protein kinase, ATP binding site (InterPro:IPR…
Prupe.1G007300	Yes	(at5g42150 : 94.0) Glutathione S-transferase family protein; FUNCTIONS IN: electron carrier activity, protein disulfide oxidoreductase activity; INVOLVED IN: cell redox homeostasis; LOCATED IN: mitochondrion; EXPRESSED IN: 24 plant structures; EXPRESSED DURING: 13 growth stages; CONTAINS InterPro DOMAIN/s: Thioredoxin fold (InterPro:IPR012335), Glutaredoxin (InterPro:IPR002109), Glutathione S-tra…
Prupe.1G007400	Yes	(at1g73050 : 492.0) Glucose-methanol-choline (GMC) oxidoreductase family protein; FUNCTIONS IN: oxidoreductase activity, acting on CH-OH group of donors, FAD binding; INVOLVED IN: cyanide biosynthetic process, defense response; LOCATED IN: endomembrane system; EXPRESSED IN: flower; EXPRESSED DURING: petal differentiation and expansion stage; CONTAINS InterPro DOMAIN/s: Glucose-methanol-choline ox…
Prupe.1G007500	Yes	(at5g04730 : 175.0) Ankyrin-repeat containing protein; BEST Arabidopsis thaliana protein match is: Ankyrin repeat family protein (TAIR:AT5G04700.1); Has 30201 Blast hits to 17322 proteins in 780 species: Archae - 12; Bacteria - 1396; Metazoa - 17338; Fungi - 3422; Plants - 5037; Viruses - 0; Other Eukaryotes - 2996 (source: NCBI BLink). & (loc_os09g15200.1 : 83.6) no description available & (reli…
Prupe.1G007600	Yes	no hits & (original description: no original description)
Prupe.1G007700	Yes	(at5g04700 : 176.0) Ankyrin repeat family protein; CONTAINS InterPro DOMAIN/s: Ankyrin repeat-containing domain (InterPro:IPR020683), Ankyrin repeat (InterPro:IPR002110); BEST Arabidopsis thaliana protein match is: Ankyrin repeat family protein (TAIR:AT5G04680.1); Has 1807 Blast hits to 1807 proteins in 277 species: Archae - 0; Bacteria - 0; Metazoa - 736; Fungi - 347; Plants - 385; Viruses - 0; …
Prupe.1G007800	Yes	no hits & (original description: no original description)
Prupe.1G007900	Yes	(at5g04730 : 123.0) Ankyrin-repeat containing protein; BEST Arabidopsis thaliana protein match is: Ankyrin repeat family protein (TAIR:AT5G04700.1); Has 30201 Blast hits to 17322 proteins in 780 species: Archae - 12; Bacteria - 1396; Metazoa - 17338; Fungi - 3422; Plants - 5037; Viruses - 0; Other Eukaryotes - 2996 (source: NCBI BLink). & (reliability: 246.0) & (original description: no original …
Prupe.1G008000	Yes	(at4g13630 : 173.0) Protein of unknown function, DUF593; FUNCTIONS IN: molecular_function unknown; INVOLVED IN: biological_process unknown; LOCATED IN: endomembrane system; EXPRESSED IN: 20 plant structures; EXPRESSED DURING: 9 growth stages; CONTAINS InterPro DOMAIN/s: Protein of unknown function DUF593 (InterPro:IPR007656); BEST Arabidopsis thaliana protein match is: Protein of unknown function…
Prupe.1G008100	Yes	(at1g04880 : 348.0) HMG (high mobility group) box protein with ARID/BRIGHT DNA-binding domain; FUNCTIONS IN: sequence-specific DNA binding transcription factor activity; INVOLVED IN: regulation of transcription; LOCATED IN: intracellular, nucleus; EXPRESSED IN: 10 plant structures; EXPRESSED DURING: 7 growth stages; CONTAINS InterPro DOMAIN/s: High mobility group, superfamily (InterPro:IPR009071)…
Prupe.1G008200	Yes	no hits & (original description: no original description)
Prupe.1G008300	Yes	(gnl|cdd|35638 : 159.0) no description available & (gnl|cdd|34682 : 158.0) no description available & (ipr016135 : 114.487404) Ubiquitin-conjugating enzyme/RWD-like & (at4g27960 : 109.0) ubiquitin conjugating enzyme; ubiquitin conjugating enzyme 9 (UBC9); FUNCTIONS IN: ubiquitin-protein ligase activity; INVOLVED IN: ubiquitin-dependent protein catabolic process; LOCATED IN: endomembrane system; E…
Prupe.1G008400	Yes	(at4g13620 : 172.0) encodes a member of the DREB subfamily A-6 of ERF/AP2 transcription factor family. The protein contains one AP2 domain. There are 8 members in this subfamily including RAP2.4.; Integrase-type DNA-binding superfamily protein; FUNCTIONS IN: DNA binding, sequence-specific DNA binding transcription factor activity; INVOLVED IN: regulation of transcription, DNA-dependent; LOCATED I…
Prupe.1G008500	Yes	no hits & (original description: no original description)
Prupe.1G008600	Yes	(gnl|cdd|66395 : 100.0) no description available & (at2g30810 : 91.7) Gibberellin-regulated family protein; INVOLVED IN: response to gibberellin stimulus; LOCATED IN: endomembrane system; EXPRESSED IN: stem; CONTAINS InterPro DOMAIN/s: Gibberellin regulated protein (InterPro:IPR003854); BEST Arabidopsis thaliana protein match is: GAST1 protein homolog 4 (TAIR:AT5G15230.1); Has 35333 Blast hits to…
Prupe.1G008700	Yes	(at1g04860 : 449.0) Encodes a ubiquitin-specific protease.; ubiquitin-specific protease 2 (UBP2); FUNCTIONS IN: ubiquitin-specific protease activity; INVOLVED IN: ubiquitin-dependent protein catabolic process; LOCATED IN: proteasome complex, chloroplast; EXPRESSED IN: 24 plant structures; EXPRESSED DURING: 13 growth stages; CONTAINS InterPro DOMAIN/s: Zinc finger, UBP-type (InterPro:IPR001607), P…
Prupe.1G008800	Yes	(at4g13600 : 144.0) Carbohydrate-binding X8 domain superfamily protein; CONTAINS InterPro DOMAIN/s: X8 (InterPro:IPR012946); BEST Arabidopsis thaliana protein match is: plasmodesmata callose-binding protein 3 (TAIR:AT1G18650.1); Has 487 Blast hits to 485 proteins in 21 species: Archae - 0; Bacteria - 4; Metazoa - 1; Fungi - 8; Plants - 474; Viruses - 0; Other Eukaryotes - 0 (source: NCBI BLink). …
Prupe.1G008900	Yes	(at3g07130 : 777.0) Encodes PAP15, a purple acid phosphatase with phytase activity. Expression of PAP15 is developmentally and temporally regulated, with strong expression at the early stages of seedling growth and pollen germination. The expression is also organ/tissue-specific, with strongest expression in the vasculature, pollen grains, and roots. Recombinant PAP protein exhibits broad substra…
Prupe.1G009000	Yes	(q9ztn2|erd2_pethy : 325.0) ER lumen protein retaining receptor (HDEL receptor) (PGP169-12) - Petunia hybrida (Petunia) & (at3g25040 : 303.0) Encodes ERD2b. a homolog of the yeast endoplasmic reticulum retention receptor ERD2. Mutations in ERD2b compromise EFR but not FLS2 signaling.; endoplasmic reticulum retention defective 2B (ERD2B); FUNCTIONS IN: ER retention sequence binding, receptor activ…
Prupe.1G009100	Yes	no hits & (original description: no original description)
Prupe.1G009200	Yes	(at2g16730 : 1079.0) putative beta-galactosidase (BGAL13 gene); glycosyl hydrolase family 35 protein; FUNCTIONS IN: beta-galactosidase activity; INVOLVED IN: lactose catabolic process, using glucoside 3-dehydrogenase, carbohydrate metabolic process, lactose catabolic process via UDP-galactose, lactose catabolic process; LOCATED IN: endomembrane system; EXPRESSED IN: 14 plant structures; EXPRESSED…
Prupe.1G009300	Yes	(at2g16730 : 1074.0) putative beta-galactosidase (BGAL13 gene); glycosyl hydrolase family 35 protein; FUNCTIONS IN: beta-galactosidase activity; INVOLVED IN: lactose catabolic process, using glucoside 3-dehydrogenase, carbohydrate metabolic process, lactose catabolic process via UDP-galactose, lactose catabolic process; LOCATED IN: endomembrane system; EXPRESSED IN: 14 plant structures; EXPRESSED…
Prupe.1G009400	Yes	(original description: no original description)
Prupe.1G009500	Yes	(at1g26740 : 117.0) Ribosomal L32p protein family; FUNCTIONS IN: structural constituent of ribosome; INVOLVED IN: translation; LOCATED IN: large ribosomal subunit; EXPRESSED IN: 21 plant structures; EXPRESSED DURING: 13 growth stages; CONTAINS InterPro DOMAIN/s: Ribosomal protein L32p (InterPro:IPR002677); BEST Arabidopsis thaliana protein match is: Ribosomal L32p protein family (TAIR:AT1G69485.1…
Prupe.1G009600	Yes	no hits & (original description: no original description)
Prupe.1G009700	Yes	(chl4|513944 : 96.3) no description available & (gnl|cdd|84706 : 93.8) no description available & (gnl|cdd|37310 : 93.5) no description available & (p53537|phsh_vicfa : 90.5) Alpha-glucan phosphorylase, H isozyme (EC 2.4.1.1) (Starch phosphorylase H) - Vicia faba (Broad bean) & (at3g46970 : 85.5) Encodes a cytosolic alpha-glucan phosphorylase. In vitro, the enzyme has a preference for branched po…
Prupe.1G009800	Yes	no hits & (original description: no original description)
Prupe.1G009900	Yes	(loc_os06g43790.1 : 151.0) no description available & (at1g32750 : 132.0) This gene is predicted to encode a histone acetyltransferase. Five lines with RNAi constructs directed against HAF1 grow normally and can produce root calli, but have defects in agrobacterium-mediated transformation.; HAF01; FUNCTIONS IN: histone acetyltransferase activity, DNA binding; INVOLVED IN: DNA mediated transformat…
Prupe.1G010000	Yes	no hits & (original description: no original description)
Prupe.1G010100	Yes	no hits & (original description: no original description)
Prupe.1G010200	Yes	no hits & (original description: no original description)
Prupe.1G010300	Yes	(at2g32760 : 399.0) unknown protein; Has 35333 Blast hits to 34131 proteins in 2444 species: Archae - 798; Bacteria - 22429; Metazoa - 974; Fungi - 991; Plants - 531; Viruses - 0; Other Eukaryotes - 9610 (source: NCBI BLink). & (loc_os06g50110.1 : 287.0) no description available & (gnl|cdd|38107 : 100.0) no description available & (reliability: 798.0) & (original description: no original descript…
Prupe.1G010400	Yes	(p43643|ef1a_tobac : 872.0) Elongation factor 1-alpha (EF-1-alpha) (Vitronectin-like adhesion protein 1) (PVN1) - Nicotiana tabacum (Common tobacco) & (at5g60390 : 868.0) GTP binding Elongation factor Tu family protein; FUNCTIONS IN: calmodulin binding, translation elongation factor activity; INVOLVED IN: translational elongation; LOCATED IN: mitochondrion, nucleus, cytoplasm; EXPRESSED IN: cotyl…
Prupe.1G010500	Yes	(at1g04850 : 530.0) ubiquitin-associated (UBA)/TS-N domain-containing protein; FUNCTIONS IN: zinc ion binding; INVOLVED IN: biological_process unknown; LOCATED IN: intracellular; EXPRESSED IN: 24 plant structures; EXPRESSED DURING: 13 growth stages; CONTAINS InterPro DOMAIN/s: Zinc finger, C2H2-like (InterPro:IPR015880), Ubiquitin-associated/translation elongation factor EF1B, N-terminal (InterPr…
Prupe.1G010600	Yes	no hits & (original description: no original description)
Prupe.1G010700	Yes	(loc_os05g41290.1 : 487.0) no description available & (at3g14470 : 373.0) NB-ARC domain-containing disease resistance protein; FUNCTIONS IN: protein binding; INVOLVED IN: apoptosis, defense response; LOCATED IN: endomembrane system; EXPRESSED IN: 23 plant structures; EXPRESSED DURING: 14 growth stages; CONTAINS InterPro DOMAIN/s: Leucine-rich repeat-containing protein (InterPro:IPR015766), NB-ARC…
Prupe.1G010800	Yes	no hits & (original description: no original description)
Prupe.1G010900	Yes	no hits & (original description: no original description)
Prupe.1G011000	Yes	(loc_os05g31570.1 : 368.0) no description available & (at3g14470 : 291.0) NB-ARC domain-containing disease resistance protein; FUNCTIONS IN: protein binding; INVOLVED IN: apoptosis, defense response; LOCATED IN: endomembrane system; EXPRESSED IN: 23 plant structures; EXPRESSED DURING: 14 growth stages; CONTAINS InterPro DOMAIN/s: Leucine-rich repeat-containing protein (InterPro:IPR015766), NB-ARC…
Prupe.1G011100	Yes	no hits & (original description: no original description)
Prupe.1G011200	Yes	(at3g22380 : 456.0) Encodes a nucleus-acting plant-specific clock regulator working close to the central oscillator and affecting the circadian gating of light responses. Circadian gating is the alteration of circadian phase according to the photoperiod of the entraining day/light cycle and the rhythmic antagonism of light responses in the early subjective night. TIC differentially regulates CCA1…
Prupe.1G011300	Yes	(at4g14950 : 611.0) SNARE associated Golgi protein family; FUNCTIONS IN: molecular_function unknown; INVOLVED IN: biological_process unknown; LOCATED IN: endoplasmic reticulum; EXPRESSED IN: 19 plant structures; EXPRESSED DURING: 9 growth stages; CONTAINS InterPro DOMAIN/s: SNARE associated Golgi protein (InterPro:IPR015414); BEST Arabidopsis thaliana protein match is: unknown protein (TAIR:AT1G0…
Prupe.1G011400	Yes	(ipr013819 : 1500.0) Lipoxygenase, C-terminal & (at3g22400 : 1277.0) LOX5; FUNCTIONS IN: oxidoreductase activity, acting on single donors with incorporation of molecular oxygen, incorporation of two atoms of oxygen, lipoxygenase activity, iron ion binding, metal ion binding; INVOLVED IN: root development; LOCATED IN: chloroplast; EXPRESSED IN: 22 plant structures; EXPRESSED DURING: 13 growth stag…
Prupe.1G011500	Yes	(p32869|psad_cucsa : 306.0) Photosystem I reaction center subunit II, chloroplast precursor (Photosystem I 20 kDa subunit) (PSI-D) (PS I subunit 5) - Cucumis sativus (Cucumber) & (at1g03130 : 265.0) Encodes a protein predicted by sequence similarity with spinach PsaD to be photosystem I reaction center subunit II (PsaD2); photosystem I subunit D-2 (PSAD-2); FUNCTIONS IN: molecular_function unknow…
Prupe.1G011600	Yes	(at2g32150 : 342.0) Haloacid dehalogenase-like hydrolase (HAD) superfamily protein; FUNCTIONS IN: hydrolase activity, catalytic activity; INVOLVED IN: metabolic process; LOCATED IN: cellular_component unknown; EXPRESSED IN: 24 plant structures; EXPRESSED DURING: 13 growth stages; CONTAINS InterPro DOMAIN/s: Haloacid dehalogenase-like hydrolase (InterPro:IPR005834), Pyrimidine 5-nucleotidase (Inte…
Prupe.1G011700	Yes	(at5g19530 : 441.0) Encodes a spermine synthase. Required for internode elongation and vascular development, specifically in the mechanism that defines the boundaries between veins and nonvein regions. This mechanism may be mediated by polar auxin transport. Though ACL5 has been shown to function as a spermine synthase in E. coli, an ACL5 knockout has no effect on the endogenous levels of free an…
Prupe.1G011800	Yes	(loc_os09g07820.2 : 384.0) no description available & (at3g61620 : 376.0) exonuclease RRP41 (RRP41); RRP41; FUNCTIONS IN: 3-5-exoribonuclease activity, RNA binding; INVOLVED IN: RNA processing; LOCATED IN: cellular_component unknown; EXPRESSED IN: 22 plant structures; EXPRESSED DURING: 13 growth stages; CONTAINS InterPro DOMAIN/s: Exoribonuclease, phosphorolytic domain 2 (InterPro:IPR015847), Exo…
Prupe.1G011900	Yes	(at1g31710 : 827.0) Copper amine oxidase family protein; FUNCTIONS IN: primary amine oxidase activity, quinone binding, copper ion binding; INVOLVED IN: oxidation reduction, amine metabolic process; LOCATED IN: endomembrane system; EXPRESSED IN: 13 plant structures; EXPRESSED DURING: 8 growth stages; CONTAINS InterPro DOMAIN/s: Copper amine oxidase, N-terminal (InterPro:IPR016182), Copper amine o…
Prupe.1G012000	Yes	(at1g31690 : 822.0) Copper amine oxidase family protein; FUNCTIONS IN: quinone binding, primary amine oxidase activity, copper ion binding; INVOLVED IN: oxidation reduction, amine metabolic process; LOCATED IN: endomembrane system; EXPRESSED IN: 9 plant structures; EXPRESSED DURING: 7 growth stages; CONTAINS InterPro DOMAIN/s: Copper amine oxidase, N-terminal (InterPro:IPR016182), Copper amine ox…
Prupe.1G012100	Yes	(at4g14940 : 900.0) atao1 gene of Arabidopsis thaliana encodes an extracellular copper amine oxidase expressed during early stages of vascular tissue development.; amine oxidase 1 (AO1); FUNCTIONS IN: primary amine oxidase activity, copper ion binding; INVOLVED IN: secondary cell wall biogenesis; LOCATED IN: cell wall; EXPRESSED IN: 23 plant structures; EXPRESSED DURING: 12 growth stages; CONTAIN…
Prupe.1G012200	Yes	(at2g32120 : 849.0) heat-shock protein 70T-2 (HSP70T-2); FUNCTIONS IN: ATP binding; INVOLVED IN: protein folding, response to high light intensity, response to hydrogen peroxide, response to heat; LOCATED IN: cellular_component unknown; EXPRESSED IN: 23 plant structures; EXPRESSED DURING: 12 growth stages; CONTAINS InterPro DOMAIN/s: Heat shock protein 70, conserved site (InterPro:IPR018181), Hea…
Prupe.1G012300	Yes	no hits & (original description: no original description)
Prupe.1G012400	Yes	(original description: no original description)
Prupe.1G012500	Yes	no hits & (original description: no original description)
Prupe.1G012600	Yes	no hits & (original description: no original description)
Prupe.1G012700	Yes	(original description: no original description)
Prupe.1G012800	Yes	(at1g05370 : 450.0) Sec14p-like phosphatidylinositol transfer family protein; CONTAINS InterPro DOMAIN/s: Cellular retinaldehyde-binding/triple function, C-terminal (InterPro:IPR001251), Phosphatidylinositol transfer protein-like, N-terminal (InterPro:IPR011074); BEST Arabidopsis thaliana protein match is: Sec14p-like phosphatidylinositol transfer family protein (TAIR:AT3G22410.1); Has 487 Blast …
Prupe.1G012900	Yes	(original description: no original description)
Prupe.1G013000	Yes	(at4g14930 : 374.0) Survival protein SurE-like phosphatase/nucleotidase; FUNCTIONS IN: hydrolase activity, acid phosphatase activity; INVOLVED IN: biological_process unknown; LOCATED IN: cellular_component unknown; EXPRESSED IN: 22 plant structures; EXPRESSED DURING: 15 growth stages; CONTAINS InterPro DOMAIN/s: Survival protein SurE-like phosphatase/nucleotidase (InterPro:IPR002828); BEST Arabid…
Prupe.1G013100	Yes	(at3g04910 : 711.0) Serine/threonine protein kinase, whose transcription is regulated by circadian rhythm.; with no lysine (K) kinase 1 (WNK1); FUNCTIONS IN: protein serine/threonine kinase activity, protein kinase activity, kinase activity; INVOLVED IN: protein amino acid phosphorylation, circadian rhythm; LOCATED IN: membrane; EXPRESSED IN: 22 plant structures; EXPRESSED DURING: 13 growth stage…
Prupe.1G013200	Yes	(at4g14920 : 744.0) Acyl-CoA N-acyltransferase with RING/FYVE/PHD-type zinc finger protein; FUNCTIONS IN: DNA binding, zinc ion binding; INVOLVED IN: regulation of transcription, DNA-dependent; LOCATED IN: nucleus; EXPRESSED IN: 23 plant structures; EXPRESSED DURING: 14 growth stages; CONTAINS InterPro DOMAIN/s: Zinc finger, PHD-type, conserved site (InterPro:IPR019786), Zinc finger, PHD-type (In…
Prupe.1G013300	Yes	(q43072|his7_pea : 356.0) Imidazoleglycerol-phosphate dehydratase (EC 4.2.1.19) (IGPD) - Pisum sativum (Garden pea) & (at3g22425 : 350.0) Encodes imidazoleglycerolphosphate dehydratase.; imidazoleglycerol-phosphate dehydratase (IGPD); FUNCTIONS IN: imidazoleglycerol-phosphate dehydratase activity; INVOLVED IN: histidine biosynthetic process; LOCATED IN: chloroplast; EXPRESSED IN: 22 plant structu…
Prupe.1G013400	Yes	(at1g05385 : 191.0) Encodes a Psb27 homolog involved in photosystem II biogenesis.; LOW PSII ACCUMULATION 19 (LPA19); FUNCTIONS IN: molecular_function unknown; INVOLVED IN: photosystem II assembly; LOCATED IN: chloroplast thylakoid lumen, chloroplast; EXPRESSED IN: 24 plant structures; EXPRESSED DURING: 15 growth stages; Has 214 Blast hits to 214 proteins in 55 species: Archae - 0; Bacteria - 73;…
Prupe.1G013500	Yes	(at4g09800 : 265.0) encodes a ribosomal protein S18C, a constituent of the small subunit of the ribosomal complex; S18 ribosomal protein (RPS18C); FUNCTIONS IN: structural constituent of ribosome, RNA binding, nucleic acid binding; INVOLVED IN: translation; LOCATED IN: cytosolic small ribosomal subunit, small ribosomal subunit, nucleolus, cell wall, vacuole; EXPRESSED IN: 23 plant structures; EXP…
Prupe.1G013600	Yes	(at3g22430 : 416.0) CONTAINS InterPro DOMAIN/s: Domain of unknown function XS (InterPro:IPR005380); BEST Arabidopsis thaliana protein match is: XS domain-containing protein / XS zinc finger domain-containing protein-related (TAIR:AT5G23570.1); Has 565 Blast hits to 510 proteins in 121 species: Archae - 2; Bacteria - 90; Metazoa - 191; Fungi - 32; Plants - 51; Viruses - 4; Other Eukaryotes - 195 (…
Prupe.1G013700	Yes	(at3g22440 : 639.0) FRIGIDA-like protein; CONTAINS InterPro DOMAIN/s: Frigida-like (InterPro:IPR012474); BEST Arabidopsis thaliana protein match is: FRIGIDA-like protein (TAIR:AT4G14900.1); Has 1385 Blast hits to 1327 proteins in 123 species: Archae - 0; Bacteria - 9; Metazoa - 139; Fungi - 70; Plants - 1142; Viruses - 0; Other Eukaryotes - 25 (source: NCBI BLink). & (loc_os07g07680.2 : 389.0) no…
Prupe.1G013800	Yes	(at3g22450 : 233.0) Ribosomal L18p/L5e family protein; FUNCTIONS IN: structural constituent of ribosome; INVOLVED IN: translation; LOCATED IN: mitochondrion, ribosome, intracellular; EXPRESSED IN: 12 plant structures; EXPRESSED DURING: 9 growth stages; CONTAINS InterPro DOMAIN/s: Ribosomal protein L18/L5 (InterPro:IPR005484); BEST Arabidopsis thaliana protein match is: Ribosomal L18p/L5e family p…
Prupe.1G013900	Yes	(at4g14890 : 166.0) 2Fe-2S ferredoxin-like superfamily protein; FUNCTIONS IN: electron carrier activity, iron-sulfur cluster binding, 2 iron, 2 sulfur cluster binding; INVOLVED IN: electron transport chain; LOCATED IN: chloroplast; EXPRESSED IN: 23 plant structures; EXPRESSED DURING: 13 growth stages; CONTAINS InterPro DOMAIN/s: Ferredoxin (InterPro:IPR001041), Ferredoxin [2Fe-2S], plant (InterPr…
Prupe.1G014000	Yes	(o81154|cysk_soltu : 484.0) Cysteine synthase (EC 2.5.1.47) (O-acetylserine sulfhydrylase) (O-acetylserine (Thiol)-lyase) (CSase A) (CS-A) (OAS-TL A) - Solanum tuberosum (Potato) & (loc_os12g42980.1 : 467.0) no description available & (at4g14880 : 464.0) Encodes a cytosolic isoform of cytosolic O-acetylserine(thiol)lyase, a key enzyme in cysteine biosynthesis and for the fixation of inorganic sul…
Prupe.1G014100	Yes	(at5g16780 : 511.0) Encodes a protein belonging to SART-1 family. The gene is expressed in the basal region of the developing embryo during heart stage. Phenotypic analyses of dot2 mutants suggest that this protein plays a role in root, shoot, and flower development. dot2 mutants are dwarved plants that display an aberrant spurred leaf venation pattern and fail to flower. In the roots DOT2 appear…
Prupe.1G014200	Yes	no hits & (original description: no original description)
Prupe.1G014300	Yes	(loc_os12g30060.1 : 183.0) no description available & (at3g22480 : 160.0) prefoldin 2 (PDF2); FUNCTIONS IN: unfolded protein binding; INVOLVED IN: protein folding; LOCATED IN: prefoldin complex; EXPRESSED IN: 22 plant structures; EXPRESSED DURING: 13 growth stages; CONTAINS InterPro DOMAIN/s: Prefoldin beta-like (InterPro:IPR002777), Prefoldin (InterPro:IPR009053); Has 423 Blast hits to 423 prote…
Prupe.1G014400	Yes	(at4g14870 : 100.0) Encodes a component of the thylakoid-localized Sec system involved in the translocation of cytoplasmic proteins into plastid.; secE/sec61-gamma protein transport protein; FUNCTIONS IN: P-P-bond-hydrolysis-driven protein transmembrane transporter activity; INVOLVED IN: intracellular protein transport, protein secretion, protein targeting; LOCATED IN: chloroplast thylakoid membr…
Prupe.1G014500	Yes	(gnl|cdd|35845 : 695.0) no description available & (loc_os04g39880.1 : 574.0) no description available & (gnl|cdd|84629 : 527.0) no description available & (at3g60130 : 517.0) beta glucosidase 16 (BGLU16); FUNCTIONS IN: cation binding, hydrolase activity, hydrolyzing O-glycosyl compounds, catalytic activity; INVOLVED IN: carbohydrate metabolic process; LOCATED IN: endomembrane system; EXPRESSED I…
Prupe.1G014600	Yes	no hits & (original description: no original description)
Prupe.1G014700	Yes	no hits & (original description: no original description)
Prupe.1G014800	Yes	(p09444|lea34_goshi : 237.0) Late embryogenesis abundant protein D-34 (LEA D-34) - Gossypium hirsutum (Upland cotton) & (at3g22490 : 231.0) Seed maturation protein; CONTAINS InterPro DOMAIN/s: Seed maturation protein (InterPro:IPR007011); BEST Arabidopsis thaliana protein match is: Seed maturation protein (TAIR:AT3G22500.1); Has 198 Blast hits to 183 proteins in 40 species: Archae - 2; Bacteria -…
Prupe.1G014900	Yes	(at2g32090 : 204.0) Lactoylglutathione lyase / glyoxalase I family protein; BEST Arabidopsis thaliana protein match is: Lactoylglutathione lyase / glyoxalase I family protein (TAIR:AT2G28420.1); Has 35333 Blast hits to 34131 proteins in 2444 species: Archae - 798; Bacteria - 22429; Metazoa - 974; Fungi - 991; Plants - 531; Viruses - 0; Other Eukaryotes - 9610 (source: NCBI BLink). & (loc_os03g457…
Prupe.1G015000	Yes	no hits & (original description: no original description)
Prupe.1G015100	Yes	(at4g14850 : 1000.0) Encodes a pentatricopeptide (PPR) protein that binds single-stranded RNA. The N-terminal portion of the protein can localize to the mitochondria. Mutations in this gene make plants less sensitive to inhibitors of the MEP and MVA pathways of isoprenoid biosynthesis and increase the activity of HMG CoA reductase.; lovastatin insensitive 1 (LOI1); CONTAINS InterPro DOMAIN/s: Pen…
Prupe.1G015200	Yes	(loc_os08g39820.1 : 110.0) no description available & (at3g22510 : 107.0) Pre-rRNA-processing protein TSR2, conserved region; CONTAINS InterPro DOMAIN/s: Pre-rRNA-processing protein TSR2, conserved region (InterPro:IPR019398); BEST Arabidopsis thaliana protein match is: Pre-rRNA-processing protein TSR2, conserved region (TAIR:AT5G27990.1); Has 206 Blast hits to 206 proteins in 102 species: Archae…
Prupe.1G015300	Yes	(at1g05410 : 432.0) Protein of unknown function (DUF1423); CONTAINS InterPro DOMAIN/s: Protein of unknown function DUF1423, plant (InterPro:IPR004082); BEST Arabidopsis thaliana protein match is: unknown protein (TAIR:AT4G14840.1); Has 35333 Blast hits to 34131 proteins in 2444 species: Archae - 798; Bacteria - 22429; Metazoa - 974; Fungi - 991; Plants - 531; Viruses - 0; Other Eukaryotes - 9610 …
Prupe.1G015400	Yes	(at3g22530 : 159.0) unknown protein; FUNCTIONS IN: molecular_function unknown; INVOLVED IN: biological_process unknown; LOCATED IN: plasma membrane; EXPRESSED IN: 25 plant structures; EXPRESSED DURING: 15 growth stages; BEST Arabidopsis thaliana protein match is: unknown protein (TAIR:AT4G14830.1); Has 77 Blast hits to 77 proteins in 12 species: Archae - 0; Bacteria - 0; Metazoa - 0; Fungi - 0; P…
Prupe.1G015500	Yes	(at1g05430 : 93.2) unknown protein; Has 31 Blast hits to 31 proteins in 9 species: Archae - 0; Bacteria - 0; Metazoa - 0; Fungi - 0; Plants - 31; Viruses - 0; Other Eukaryotes - 0 (source: NCBI BLink). & (reliability: 186.4) & (original description: no original description)
Prupe.1G015600	Yes	(at4g14820 : 859.0) Pentatricopeptide repeat (PPR) superfamily protein; CONTAINS InterPro DOMAIN/s: Pentatricopeptide repeat (InterPro:IPR002885); BEST Arabidopsis thaliana protein match is: Tetratricopeptide repeat (TPR)-like superfamily protein (TAIR:AT2G29760.1); Has 42785 Blast hits to 14682 proteins in 270 species: Archae - 0; Bacteria - 16; Metazoa - 63; Fungi - 147; Plants - 41807; Viruses…
Prupe.1G015700	Yes	(at1g05440 : 256.0) C-8 sterol isomerases; FUNCTIONS IN: C-8 sterol isomerase activity; INVOLVED IN: ergosterol biosynthetic process; LOCATED IN: endoplasmic reticulum; EXPRESSED IN: 14 plant structures; EXPRESSED DURING: 7 growth stages; CONTAINS InterPro DOMAIN/s: ERG2/sigma1 receptor-like (InterPro:IPR006716); Has 118 Blast hits to 118 proteins in 39 species: Archae - 0; Bacteria - 0; Metazoa …
Prupe.1G015800	Yes	(gnl|cdd|71349 : 125.0) no description available & (loc_os03g46300.1 : 125.0) no description available & (at3g22540 : 121.0) Protein of unknown function (DUF1677); CONTAINS InterPro DOMAIN/s: Protein of unknown function DUF1677, plant (InterPro:IPR012876); BEST Arabidopsis thaliana protein match is: Protein of unknown function (DUF1677) (TAIR:AT4G14819.1); Has 245 Blast hits to 245 proteins in 14…
Prupe.1G015900	Yes	(at2g32040 : 636.0) The At2g32040 gene product has been demonstrated to mediate folate monoglutamate transport involved in tetrahydrofolate biosynthesis. It also mediates transport of antifolates, such as methotrexate and aminopterin. The gene is expressed in both chloroplast and non-green plastids.; Major facilitator superfamily protein; FUNCTIONS IN: folic acid transporter activity, 5-formyltet…
Prupe.1G016000	Yes	(at3g22550 : 189.0) Protein of unknown function (DUF581); CONTAINS InterPro DOMAIN/s: Protein of unknown function DUF581 (InterPro:IPR007650); BEST Arabidopsis thaliana protein match is: Protein of unknown function (DUF581) (TAIR:AT3G63210.1); Has 558 Blast hits to 549 proteins in 19 species: Archae - 0; Bacteria - 0; Metazoa - 0; Fungi - 0; Plants - 558; Viruses - 0; Other Eukaryotes - 0 (source…
Prupe.1G016100	Yes	no hits & (original description: no original description)
Prupe.1G016200	Yes	no hits & (original description: no original description)
Prupe.1G016300	Yes	no hits & (original description: no original description)
Prupe.1G016400	Yes	(at3g22560 : 209.0) Acyl-CoA N-acyltransferases (NAT) superfamily protein; FUNCTIONS IN: N-acetyltransferase activity; INVOLVED IN: metabolic process; LOCATED IN: membrane; EXPRESSED IN: leaf; CONTAINS InterPro DOMAIN/s: GCN5-related N-acetyltransferase, C-terminal (InterPro:IPR022610), GCN5-related N-acetyltransferase (InterPro:IPR000182), Acyl-CoA N-acyltransferase (InterPro:IPR016181); BEST Ar…
Prupe.1G016500	Yes	(at3g22560 : 181.0) Acyl-CoA N-acyltransferases (NAT) superfamily protein; FUNCTIONS IN: N-acetyltransferase activity; INVOLVED IN: metabolic process; LOCATED IN: membrane; EXPRESSED IN: leaf; CONTAINS InterPro DOMAIN/s: GCN5-related N-acetyltransferase, C-terminal (InterPro:IPR022610), GCN5-related N-acetyltransferase (InterPro:IPR000182), Acyl-CoA N-acyltransferase (InterPro:IPR016181); BEST Ar…
Prupe.1G016600	Yes	(at2g32030 : 218.0) Acyl-CoA N-acyltransferases (NAT) superfamily protein; FUNCTIONS IN: N-acetyltransferase activity; INVOLVED IN: metabolic process; LOCATED IN: cellular_component unknown; EXPRESSED IN: 12 plant structures; EXPRESSED DURING: 8 growth stages; CONTAINS InterPro DOMAIN/s: GCN5-related N-acetyltransferase, C-terminal (InterPro:IPR022610), GCN5-related N-acetyltransferase (InterPro:…
Prupe.1G016700	Yes	(at2g32030 : 195.0) Acyl-CoA N-acyltransferases (NAT) superfamily protein; FUNCTIONS IN: N-acetyltransferase activity; INVOLVED IN: metabolic process; LOCATED IN: cellular_component unknown; EXPRESSED IN: 12 plant structures; EXPRESSED DURING: 8 growth stages; CONTAINS InterPro DOMAIN/s: GCN5-related N-acetyltransferase, C-terminal (InterPro:IPR022610), GCN5-related N-acetyltransferase (InterPro:…
Prupe.1G016800	Yes	(at3g22590 : 533.0) Encodes PLANT HOMOLOGOUS TO PARAFIBROMIN (PHP), a homolog of human Paf1 Complex (Paf1C) subunit Parafibromin. Human Parafibromin assists in mediating output from the Wnt signaling pathway, and dysfunction of the encoding gene HRPT2 conditions specific cancer-related disease phenotypes. PHP resides in a ~670-kDa protein complex in nuclear extracts, and physically interacts with…
Prupe.1G016900	Yes	(at3g22600 : 127.0) Bifunctional inhibitor/lipid-transfer protein/seed storage 2S albumin superfamily protein; FUNCTIONS IN: lipid binding; INVOLVED IN: lipid transport; LOCATED IN: anchored to membrane; EXPRESSED IN: 14 plant structures; EXPRESSED DURING: 10 growth stages; CONTAINS InterPro DOMAIN/s: Bifunctional inhibitor/plant lipid transfer protein/seed storage (InterPro:IPR016140), Plant lip…
Prupe.1G017000	Yes	(at3g22620 : 106.0) Bifunctional inhibitor/lipid-transfer protein/seed storage 2S albumin superfamily protein; FUNCTIONS IN: lipid binding; INVOLVED IN: lipid transport; LOCATED IN: chloroplast envelope; EXPRESSED IN: 9 plant structures; EXPRESSED DURING: 4 anthesis, C globular stage, petal differentiation and expansion stage; CONTAINS InterPro DOMAIN/s: Bifunctional inhibitor/plant lipid transfe…
Prupe.1G017100	Yes	no hits & (original description: no original description)
Prupe.1G017200	Yes	(at4g14805 : 90.1) Bifunctional inhibitor/lipid-transfer protein/seed storage 2S albumin superfamily protein; CONTAINS InterPro DOMAIN/s: Bifunctional inhibitor/plant lipid transfer protein/seed storage (InterPro:IPR016140); BEST Arabidopsis thaliana protein match is: Bifunctional inhibitor/lipid-transfer protein/seed storage 2S albumin superfamily protein (TAIR:AT3G43720.2); Has 30201 Blast hits…
Prupe.1G017300	Yes	(at1g05460 : 1065.0) Encodes a protein with similarity to RNA helicases. Mutants are defective in post-transcriptional gene silencing.; SILENCING DEFECTIVE (SDE3); FUNCTIONS IN: RNA helicase activity; INVOLVED IN: virus induced gene silencing; LOCATED IN: cellular_component unknown; EXPRESSED IN: 19 plant structures; EXPRESSED DURING: 9 growth stages; CONTAINS InterPro DOMAIN/s: Restriction endon…
Prupe.1G017400	Yes	(at3g22630 : 358.0) Encodes 20S proteasome beta subunit PBD1 (PBD1).; 20S proteasome beta subunit D1 (PBD1); FUNCTIONS IN: peptidase activity, endopeptidase activity, threonine-type endopeptidase activity; INVOLVED IN: ubiquitin-dependent protein catabolic process; LOCATED IN: proteasome core complex, proteasome complex, apoplast, plasma membrane, vacuole; EXPRESSED IN: 23 plant structures; EXPRE…
Prupe.1G017500	Yes	no hits & (original description: no original description)
Prupe.1G017600	Yes	no hits & (original description: no original description)
Prupe.1G017700	Yes	(p09799|vcla_goshi : 293.0) Vicilin GC72-A precursor (Alpha-globulin A) - Gossypium hirsutum (Upland cotton) & (at3g22640 : 235.0) PAP85; FUNCTIONS IN: nutrient reservoir activity; INVOLVED IN: biological_process unknown; LOCATED IN: plant-type cell wall; EXPRESSED IN: stem, seed; EXPRESSED DURING: seedling growth, seed development stages; CONTAINS InterPro DOMAIN/s: Cupin, RmlC-type (InterPro:IP…
Prupe.1G017800	Yes	(at5g53130 : 246.0) member of Cyclic nucleotide gated channel family; cyclic nucleotide gated channel 1 (CNGC1); FUNCTIONS IN: inward rectifier potassium channel activity, cyclic nucleotide binding, intracellular cyclic nucleotide activated cation channel activity, calmodulin binding, cation channel activity; INVOLVED IN: potassium ion transport, calcium ion transport; LOCATED IN: plasma membrane…
Prupe.1G017900	Yes	no hits & (original description: no original description)
Prupe.1G018000	Yes	(p09799|vcla_goshi : 310.0) Vicilin GC72-A precursor (Alpha-globulin A) - Gossypium hirsutum (Upland cotton) & (at3g22640 : 270.0) PAP85; FUNCTIONS IN: nutrient reservoir activity; INVOLVED IN: biological_process unknown; LOCATED IN: plant-type cell wall; EXPRESSED IN: stem, seed; EXPRESSED DURING: seedling growth, seed development stages; CONTAINS InterPro DOMAIN/s: Cupin, RmlC-type (InterPro:IP…
Prupe.1G018100	Yes	no hits & (original description: no original description)
Prupe.1G018200	Yes	(at2g32010 : 844.0) Encodes an inositol polyphosphate 5??phosphatase (5PTase). Mediating phosphoinositide signaling. Involved in establishment of foliar vein patterns.; CVP2 like 1 (CVL1); FUNCTIONS IN: hydrolase activity, inositol or phosphatidylinositol phosphatase activity; INVOLVED IN: leaf vascular tissue pattern formation; LOCATED IN: cellular_component unknown; EXPRESSED IN: 21 plant struc…
Prupe.1G018300	Yes	(at4g14790 : 760.0) encodes a nuclear-encoded DExH box RNA helicase, which is localized to mitochondria and whose in vitro ATPase activity is stimulated with mitochondrial RNA.; ATSUV3; CONTAINS InterPro DOMAIN/s: Mitochondrial degradasome RNA helicase subunit C-terminal (InterPro:IPR022192), DNA/RNA helicase, C-terminal (InterPro:IPR001650); BEST Arabidopsis thaliana protein match is: ATP-depend…
Prupe.1G018400	Yes	(at3g22670 : 538.0) Pentatricopeptide repeat (PPR) superfamily protein; INVOLVED IN: biological_process unknown; LOCATED IN: mitochondrion; EXPRESSED IN: 21 plant structures; EXPRESSED DURING: 10 growth stages; CONTAINS InterPro DOMAIN/s: Pentatricopeptide repeat (InterPro:IPR002885); BEST Arabidopsis thaliana protein match is: Tetratricopeptide repeat (TPR)-like superfamily protein (TAIR:AT3G041…
Prupe.1G018500	Yes	(gnl|cdd|72603 : 218.0) no description available & (loc_os06g42430.2 : 202.0) no description available & (at3g22680 : 186.0) Encodes RNA-DIRECTED DNA METHYLATION 1 (RDM1), forming a complex with DMS3 (AT3G49250) and DRD1 (AT2G16390). This complex is termed DDR. The DDR complex is required for polymerase V transcripts and RNA-directed DNA methylation.; RNA-DIRECTED DNA METHYLATION 1 (RDM1); CONTAI…
Prupe.1G018600	Yes	(at1g69550 : 124.0) disease resistance protein (TIR-NBS-LRR class); FUNCTIONS IN: transmembrane receptor activity, nucleoside-triphosphatase activity, nucleotide binding, ATP binding; INVOLVED IN: signal transduction, defense response, apoptosis, innate immune response; LOCATED IN: intrinsic to membrane, endomembrane system; EXPRESSED IN: 21 plant structures; EXPRESSED DURING: 13 growth stages; C…
Prupe.1G018700	Yes	(at5g36930 : 366.0) Disease resistance protein (TIR-NBS-LRR class) family; FUNCTIONS IN: transmembrane receptor activity, ATP binding; INVOLVED IN: signal transduction, defense response, apoptosis, innate immune response; LOCATED IN: intrinsic to membrane; EXPRESSED IN: 19 plant structures; EXPRESSED DURING: 13 growth stages; CONTAINS InterPro DOMAIN/s: NB-ARC (InterPro:IPR002182), Toll-Interleuk…
Prupe.1G018800	Yes	(at3g22690 : 1028.0) INVOLVED IN: photosystem II assembly, regulation of chlorophyll biosynthetic process, photosystem I assembly, thylakoid membrane organization, RNA modification; LOCATED IN: chloroplast; EXPRESSED IN: 13 plant structures; EXPRESSED DURING: LP.04 four leaves visible, 4 anthesis, petal differentiation and expansion stage, E expanded cotyledon stage, D bilateral stage; CONTAINS I…
Prupe.1G018900	Yes	(at3g22740 : 472.0) homocysteine S-methyltransferase (HMT3); homocysteine S-methyltransferase 3 (HMT3); FUNCTIONS IN: homocysteine S-methyltransferase activity; INVOLVED IN: biological_process unknown; LOCATED IN: plasma membrane; EXPRESSED IN: 16 plant structures; EXPRESSED DURING: 7 growth stages; CONTAINS InterPro DOMAIN/s: Homocysteine S-methyltransferase (InterPro:IPR003726); BEST Arabidopsi…
Prupe.1G019000	Yes	(at3g22750 : 597.0) Protein kinase superfamily protein; FUNCTIONS IN: protein serine/threonine kinase activity, protein kinase activity, kinase activity, ATP binding; INVOLVED IN: protein amino acid phosphorylation; LOCATED IN: plasma membrane; EXPRESSED IN: 13 plant structures; EXPRESSED DURING: L mature pollen stage, M germinated pollen stage, LP.04 four leaves visible, 4 anthesis, petal differ…
Prupe.1G019100	Yes	(at3g22780 : 370.0) putative DNA binding protein (tso1) mRNA, tso1-3 allele,; CHINESE FOR UGLY (TSO1); CONTAINS InterPro DOMAIN/s: Tesmin/TSO1-like, CXC (InterPro:IPR005172); BEST Arabidopsis thaliana protein match is: TESMIN/TSO1-like CXC 2 (TAIR:AT4G14770.1); Has 1209 Blast hits to 687 proteins in 91 species: Archae - 0; Bacteria - 0; Metazoa - 404; Fungi - 6; Plants - 347; Viruses - 0; Other E…
Prupe.1G019200	Yes	no hits & (original description: no original description)
Prupe.1G019300	Yes	no hits & (original description: no original description)
Prupe.1G019400	Yes	(at1g03080 : 689.0) kinase interacting (KIP1-like) family protein; FUNCTIONS IN: molecular_function unknown; INVOLVED IN: biological_process unknown; LOCATED IN: plasma membrane; EXPRESSED IN: 22 plant structures; EXPRESSED DURING: 13 growth stages; CONTAINS InterPro DOMAIN/s: Prefoldin (InterPro:IPR009053), KIP1-like (InterPro:IPR011684); BEST Arabidopsis thaliana protein match is: Kinase intera…
Prupe.1G019500	Yes	(p33444|rs3a_catro : 363.0) 40S ribosomal protein S3a (CYC07 protein) - Catharanthus roseus (Rosy periwinkle) (Madagascar periwinkle) & (at3g04840 : 359.0) Ribosomal protein S3Ae; FUNCTIONS IN: structural constituent of ribosome; INVOLVED IN: translation; LOCATED IN: cytosolic small ribosomal subunit, cytosolic ribosome, plasma membrane, chloroplast; EXPRESSED IN: 27 plant structures; EXPRESSED D…
Prupe.1G019600	Yes	(at3g22800 : 417.0) Leucine-rich repeat (LRR) family protein; FUNCTIONS IN: structural constituent of cell wall; LOCATED IN: endomembrane system; EXPRESSED IN: 8 plant structures; EXPRESSED DURING: petal differentiation and expansion stage; CONTAINS InterPro DOMAIN/s: Leucine-rich repeat-containing N-terminal domain, type 2 (InterPro:IPR013210), Leucine-rich repeat (InterPro:IPR001611); BEST Arab…
Prupe.1G019700	Yes	no hits & (original description: no original description)
Prupe.1G019800	Yes	(at1g04190 : 475.0) Tetratricopeptide repeat (TPR)-like superfamily protein; FUNCTIONS IN: binding; INVOLVED IN: biological_process unknown; LOCATED IN: cellular_component unknown; EXPRESSED IN: 22 plant structures; EXPRESSED DURING: 13 growth stages; CONTAINS InterPro DOMAIN/s: Tetratricopeptide TPR-1 (InterPro:IPR001440), Tetratricopeptide-like helical (InterPro:IPR011990), Tetratricopeptide re…
Prupe.1G019900	Yes	(at3g51895 : 953.0) Encodes a sulfate transporter.; sulfate transporter 3;1 (SULTR3;1); FUNCTIONS IN: secondary active sulfate transmembrane transporter activity, transporter activity, sulfate transmembrane transporter activity; INVOLVED IN: sulfate transport, transport, transmembrane transport; LOCATED IN: integral to membrane, membrane; EXPRESSED IN: 24 plant structures; EXPRESSED DURING: 15 gr…
Prupe.1G020000	Yes	(at4g14750 : 212.0) IQ-domain 19 (IQD19); CONTAINS InterPro DOMAIN/s: IQ calmodulin-binding region (InterPro:IPR000048); BEST Arabidopsis thaliana protein match is: IQ-domain 26 (TAIR:AT3G16490.1); Has 2338 Blast hits to 1945 proteins in 201 species: Archae - 4; Bacteria - 168; Metazoa - 612; Fungi - 134; Plants - 1079; Viruses - 66; Other Eukaryotes - 275 (source: NCBI BLink). & (loc_os10g28420.…
Prupe.1G020100	Yes	no hits & (original description: no original description)
Prupe.1G020200	Yes	(at4g14746 : 161.0) CONTAINS InterPro DOMAIN/s: EGF-like (InterPro:IPR006210); Has 259 Blast hits to 234 proteins in 55 species: Archae - 0; Bacteria - 0; Metazoa - 184; Fungi - 0; Plants - 69; Viruses - 0; Other Eukaryotes - 6 (source: NCBI BLink). & (loc_os03g06580.1 : 127.0) no description available & (reliability: 322.0) & (original description: no original description)
Prupe.1G020300	Yes	(at3g22810 : 442.0) FUNCTIONS IN: phosphoinositide binding; INVOLVED IN: signal transduction; LOCATED IN: cellular_component unknown; EXPRESSED IN: 10 plant structures; EXPRESSED DURING: 4 anthesis, F mature embryo stage, petal differentiation and expansion stage, E expanded cotyledon stage, D bilateral stage; CONTAINS InterPro DOMAIN/s: Pleckstrin-like, plant (InterPro:IPR013666), Protein of unk…
Prupe.1G020400	Yes	(at1g03070 : 195.0) Bax inhibitor-1 family protein; FUNCTIONS IN: glutamate binding; INVOLVED IN: biological_process unknown; LOCATED IN: cellular_component unknown; EXPRESSED IN: 24 plant structures; EXPRESSED DURING: 15 growth stages; CONTAINS InterPro DOMAIN/s: Inhibitor of apoptosis-promoting Bax1 related (InterPro:IPR006214); BEST Arabidopsis thaliana protein match is: Bax inhibitor-1 family…
Prupe.1G020500	Yes	no hits & (original description: no original description)
Prupe.1G020600	Yes	(at5g43860 : 381.0) Encodes a chlorophyllase, the first enzyme in chlorophyll degradation. It catalyzes the hydrolysis of the ester bond to chlorophyllide and phytol. AtCLH2 has a typical signal sequence for the chloroplast. Gene expression does not respond to methyljasmonate, a known promoter of senescence and chlorophyll degradation.; chlorophyllase 2 (CLH2); CONTAINS InterPro DOMAIN/s: Chlorop…
Prupe.1G020700	Yes	(at5g62950 : 109.0) RNA polymerase II, Rpb4, core protein; FUNCTIONS IN: DNA-directed RNA polymerase activity, catalytic activity, nucleotide binding; INVOLVED IN: cellular metabolic process, transcription; LOCATED IN: cellular_component unknown; EXPRESSED IN: 22 plant structures; EXPRESSED DURING: 13 growth stages; CONTAINS InterPro DOMAIN/s: HRDC-like (InterPro:IPR010997), RNA polymerase II, Rp…
Prupe.1G020800	Yes	(at4g14723 : 99.0) BEST Arabidopsis thaliana protein match is: allergen-related (TAIR:AT3G22820.1); Has 35333 Blast hits to 34131 proteins in 2444 species: Archae - 798; Bacteria - 22429; Metazoa - 974; Fungi - 991; Plants - 531; Viruses - 0; Other Eukaryotes - 9610 (source: NCBI BLink). & (loc_os03g06610.1 : 86.7) no description available & (reliability: 187.2) & (original description: no origin…
Prupe.1G020900	Yes	(at4g14720 : 229.0) PPD2 (and its paralog, PPD1) encode plant-specific putative DNA-binding proteins. Deletion of the PPD locus increases leaf lamina size and results in dome-shaped rather than flat leaves. Siliques are also altered in shape because of extra lamina growth.; TIFY domain/Divergent CCT motif family protein; CONTAINS InterPro DOMAIN/s: Tify (InterPro:IPR010399), Acireductone dioxygen…
Prupe.1G021000	Yes	(at5g43850 : 276.0) ARD4; FUNCTIONS IN: acireductone dioxygenase [iron(II)-requiring] activity, metal ion binding; INVOLVED IN: L-methionine salvage from methylthioadenosine, oxidation reduction; LOCATED IN: cellular_component unknown; EXPRESSED IN: 22 plant structures; EXPRESSED DURING: 13 growth stages; CONTAINS InterPro DOMAIN/s: Acireductone dioxygenase, ARD (InterPro:IPR004313), Cupin, RmlC-…
Prupe.1G021100	Yes	(at4g14710 : 336.0) ATARD2; FUNCTIONS IN: acireductone dioxygenase [iron(II)-requiring] activity, metal ion binding; INVOLVED IN: oxidation reduction, L-methionine salvage from methylthioadenosine; LOCATED IN: cellular_component unknown; CONTAINS InterPro DOMAIN/s: Cupin, RmlC-type (InterPro:IPR011051), Acireductone dioxygenase, ARD (InterPro:IPR004313), RmlC-like jelly roll fold (InterPro:IPR014…
Prupe.1G021200	Yes	(at3g22830 : 313.0) member of Heat Stress Transcription Factor (Hsf) family; heat shock transcription factor A6B (HSFA6B); FUNCTIONS IN: DNA binding, sequence-specific DNA binding transcription factor activity; INVOLVED IN: regulation of transcription, DNA-dependent; LOCATED IN: nucleus; EXPRESSED IN: root; CONTAINS InterPro DOMAIN/s: Winged helix-turn-helix transcription repressor DNA-binding (I…
Prupe.1G021300	Yes	(at1g04200 : 924.0) FUNCTIONS IN: molecular_function unknown; INVOLVED IN: N-terminal protein myristoylation; LOCATED IN: cellular_component unknown; EXPRESSED IN: 22 plant structures; EXPRESSED DURING: 13 growth stages; CONTAINS InterPro DOMAIN/s: Dymeclin (InterPro:IPR019142); Has 395 Blast hits to 389 proteins in 117 species: Archae - 0; Bacteria - 0; Metazoa - 262; Fungi - 21; Plants - 68; Vi…
Prupe.1G021400	Yes	(at3g22840 : 185.0) Encodes an early light-inducible protein.; EARLY LIGHT-INDUCABLE PROTEIN (ELIP1); BEST Arabidopsis thaliana protein match is: Chlorophyll A-B binding family protein (TAIR:AT4G14690.1); Has 319 Blast hits to 319 proteins in 50 species: Archae - 0; Bacteria - 5; Metazoa - 0; Fungi - 0; Plants - 259; Viruses - 0; Other Eukaryotes - 55 (source: NCBI BLink). & (p11432|eli_pea : 185…
Prupe.1G021500	Yes	(at3g22840 : 170.0) Encodes an early light-inducible protein.; EARLY LIGHT-INDUCABLE PROTEIN (ELIP1); BEST Arabidopsis thaliana protein match is: Chlorophyll A-B binding family protein (TAIR:AT4G14690.1); Has 319 Blast hits to 319 proteins in 50 species: Archae - 0; Bacteria - 5; Metazoa - 0; Fungi - 0; Plants - 259; Viruses - 0; Other Eukaryotes - 55 (source: NCBI BLink). & (p11432|eli_pea : 160…
Prupe.1G021600	Yes	(at3g22840 : 165.0) Encodes an early light-inducible protein.; EARLY LIGHT-INDUCABLE PROTEIN (ELIP1); BEST Arabidopsis thaliana protein match is: Chlorophyll A-B binding family protein (TAIR:AT4G14690.1); Has 319 Blast hits to 319 proteins in 50 species: Archae - 0; Bacteria - 5; Metazoa - 0; Fungi - 0; Plants - 259; Viruses - 0; Other Eukaryotes - 55 (source: NCBI BLink). & (p11432|eli_pea : 150…
Prupe.1G021700	Yes	(at3g22840 : 172.0) Encodes an early light-inducible protein.; EARLY LIGHT-INDUCABLE PROTEIN (ELIP1); BEST Arabidopsis thaliana protein match is: Chlorophyll A-B binding family protein (TAIR:AT4G14690.1); Has 319 Blast hits to 319 proteins in 50 species: Archae - 0; Bacteria - 5; Metazoa - 0; Fungi - 0; Plants - 259; Viruses - 0; Other Eukaryotes - 55 (source: NCBI BLink). & (p11432|eli_pea : 154…
Prupe.1G021800	Yes	(at3g22840 : 177.0) Encodes an early light-inducible protein.; EARLY LIGHT-INDUCABLE PROTEIN (ELIP1); BEST Arabidopsis thaliana protein match is: Chlorophyll A-B binding family protein (TAIR:AT4G14690.1); Has 319 Blast hits to 319 proteins in 50 species: Archae - 0; Bacteria - 5; Metazoa - 0; Fungi - 0; Plants - 259; Viruses - 0; Other Eukaryotes - 55 (source: NCBI BLink). & (p11432|eli_pea : 169…
Prupe.1G021900	Yes	(loc_os10g28320.1 : 369.0) no description available & (at1g60710 : 288.0) Encodes ATB2.; ATB2; FUNCTIONS IN: oxidoreductase activity; INVOLVED IN: response to cadmium ion; EXPRESSED IN: 23 plant structures; EXPRESSED DURING: 14 growth stages; CONTAINS InterPro DOMAIN/s: Aldo/keto reductase (InterPro:IPR001395), Aldo/keto reductase subgroup (InterPro:IPR020471); BEST Arabidopsis thaliana protein m…
Prupe.1G022000	Yes	(loc_os01g43090.1 : 468.0) no description available & (at1g60690 : 363.0) NAD(P)-linked oxidoreductase superfamily protein; FUNCTIONS IN: oxidoreductase activity, aldo-keto reductase activity; INVOLVED IN: oxidation reduction; LOCATED IN: plasma membrane, chloroplast envelope; EXPRESSED IN: 22 plant structures; EXPRESSED DURING: 13 growth stages; CONTAINS InterPro DOMAIN/s: Aldo/keto reductase (I…
Prupe.1G022100	Yes	no hits & (original description: no original description)
Prupe.1G022200	Yes	(loc_os10g28320.1 : 387.0) no description available & (at1g60680 : 300.0) NAD(P)-linked oxidoreductase superfamily protein; FUNCTIONS IN: oxidoreductase activity, aldo-keto reductase activity; INVOLVED IN: oxidation reduction; EXPRESSED IN: hypocotyl, root; CONTAINS InterPro DOMAIN/s: Aldo/keto reductase (InterPro:IPR001395), Aldo/keto reductase subgroup (InterPro:IPR020471); BEST Arabidopsis tha…
Prupe.1G022300	Yes	(at3g22845 : 354.0) emp24/gp25L/p24 family/GOLD family protein; INVOLVED IN: transport; LOCATED IN: vacuole; EXPRESSED IN: 24 plant structures; EXPRESSED DURING: 15 growth stages; CONTAINS InterPro DOMAIN/s: GOLD (InterPro:IPR009038), emp24/gp25L/p24 (InterPro:IPR000348); BEST Arabidopsis thaliana protein match is: emp24/gp25L/p24 family/GOLD family protein (TAIR:AT3G07680.1); Has 1821 Blast hits…
Prupe.1G022400	Yes	(at3g22850 : 392.0) Aluminium induced protein with YGL and LRDR motifs; FUNCTIONS IN: molecular_function unknown; INVOLVED IN: biological_process unknown; LOCATED IN: cytosol, nucleus, plasma membrane; EXPRESSED IN: 24 plant structures; EXPRESSED DURING: 15 growth stages; BEST Arabidopsis thaliana protein match is: Aluminium induced protein with YGL and LRDR motifs (TAIR:AT5G43830.1); Has 1324 Bl…
Prupe.1G022500	Yes	(q96449|dmc1_soybn : 619.0) Meiotic recombination protein DMC1 homolog - Glycine max (Soybean) & (at3g22880 : 595.0) Expression of the AtDMC1 is restricted to pollen mother cells in anthers and to megaspore mother cells in ovules. Similar to meiosis-specific yeast DMC gene.; DISRUPTION OF MEIOTIC CONTROL 1 (DMC1); FUNCTIONS IN: in 6 functions; INVOLVED IN: DNA repair, meiosis, chiasma assembly, r…
Prupe.1G022600	Yes	(at1g04210 : 1066.0) Encodes a putative Raf-related kinase.; Leucine-rich repeat protein kinase family protein; FUNCTIONS IN: protein serine/threonine kinase activity, protein kinase activity, ATP binding; INVOLVED IN: protein amino acid phosphorylation; LOCATED IN: cellular_component unknown; CONTAINS InterPro DOMAIN/s: Protein kinase, catalytic domain (InterPro:IPR000719), Leucine-rich repeat (…
Prupe.1G022700	Yes	(original description: no original description)
Prupe.1G022800	Yes	no hits & (original description: no original description)
Prupe.1G022900	Yes	(at5g43810 : 1677.0) Encodes a member of the EIF2C (elongation initiation factor 2c)/ Argonaute class of proteins. Required to establish the central-peripheral organization of the embryo apex. Along with WUS and CLV genes, controls the relative organization of central zone and peripheral zone cells in meristems. Acts in embryonic provascular tissue potentiating WUSCHEL function during meristem de…
Prupe.1G023000	Yes	(at3g22890 : 761.0) encodes ATP sulfurylase, the first enzyme in the sulfate assimilation pathway of Arabidopsis.; ATP sulfurylase 1 (APS1); FUNCTIONS IN: sulfate adenylyltransferase (ATP) activity; INVOLVED IN: response to cadmium ion, response to salt stress; LOCATED IN: chloroplast, plasma membrane, chloroplast stroma; EXPRESSED IN: 24 plant structures; EXPRESSED DURING: 15 growth stages; CONT…
Prupe.1G023100	Yes	(gnl|cdd|35425 : 1242.0) no description available & (at3g22910 : 1200.0) ATPase E1-E2 type family protein / haloacid dehalogenase-like hydrolase family protein; FUNCTIONS IN: calcium-transporting ATPase activity, calmodulin binding; INVOLVED IN: cation transport, calcium ion transport, metabolic process, ATP biosynthetic process; LOCATED IN: membrane; EXPRESSED IN: 12 plant structures; EXPRESSED …
Prupe.1G023200	Yes	(gnl|cdd|35425 : 1304.0) no description available & (at3g22910 : 1276.0) ATPase E1-E2 type family protein / haloacid dehalogenase-like hydrolase family protein; FUNCTIONS IN: calcium-transporting ATPase activity, calmodulin binding; INVOLVED IN: cation transport, calcium ion transport, metabolic process, ATP biosynthetic process; LOCATED IN: membrane; EXPRESSED IN: 12 plant structures; EXPRESSED …
Prupe.1G023300	Yes	(gnl|cdd|35425 : 1308.0) no description available & (at3g22910 : 1268.0) ATPase E1-E2 type family protein / haloacid dehalogenase-like hydrolase family protein; FUNCTIONS IN: calcium-transporting ATPase activity, calmodulin binding; INVOLVED IN: cation transport, calcium ion transport, metabolic process, ATP biosynthetic process; LOCATED IN: membrane; EXPRESSED IN: 12 plant structures; EXPRESSED …
Prupe.1G023400	Yes	(gnl|cdd|35425 : 1312.0) no description available & (at3g22910 : 1275.0) ATPase E1-E2 type family protein / haloacid dehalogenase-like hydrolase family protein; FUNCTIONS IN: calcium-transporting ATPase activity, calmodulin binding; INVOLVED IN: cation transport, calcium ion transport, metabolic process, ATP biosynthetic process; LOCATED IN: membrane; EXPRESSED IN: 12 plant structures; EXPRESSED …
Prupe.1G023500	Yes	no hits & (original description: no original description)
Prupe.1G023600	Yes	(at2g41110 : 205.0) Encodes a touch-inducible calmodulin that has higher affinity to kinesin-like calmodulin binding motor protein than CAM4 or CAM6.; calmodulin 2 (CAM2); CONTAINS InterPro DOMAIN/s: EF-Hand 1, calcium-binding site (InterPro:IPR018247), EF-HAND 2 (InterPro:IPR018249), EF-hand-like domain (InterPro:IPR011992), Calcium-binding EF-hand (InterPro:IPR002048), EF-hand (InterPro:IPR0182…
Prupe.1G023700	Yes	(p23525|in37_spiol : 481.0) 37 kDa inner envelope membrane protein, chloroplast precursor (E37) - Spinacia oleracea (Spinach) & (loc_os07g08200.1 : 464.0) no description available & (at3g63410 : 461.0) Encodes a MPBQ/MSBQ methyltransferase located in the chloroplast inner envelope membrane. Mutant plants lack plastoquinone (PQ), suggesting that the APG1 protein is involved in the methylation step…
Prupe.1G023800	Yes	(at3g55760 : 537.0) unknown protein; EXPRESSED IN: 16 plant structures; EXPRESSED DURING: 10 growth stages; BEST Arabidopsis thaliana protein match is: unknown protein (TAIR:AT1G42430.2). & (loc_os11g37560.1 : 452.0) no description available & (chl4|522724 : 204.0) no description available & (reliability: 1074.0) & (original description: no original description)
Prupe.1G023900	Yes	no hits & (original description: no original description)
Prupe.1G024000	Yes	(at3g22942 : 92.0) heterotrimeric G-protein gamma subunit 2(AGG2); G-protein gamma subunit 2 (AGG2); FUNCTIONS IN: molecular_function unknown; INVOLVED IN: basipetal auxin transport, seed germination, lateral root development; LOCATED IN: plasma membrane, heterotrimeric G-protein complex; EXPRESSED IN: hydathode, root cortex, root epidermis, differentiation zone, guard cell; BEST Arabidopsis thal…
Prupe.1G024100	Yes	(at3g22950 : 346.0) A member of ARF GTPase family. A thaliana has 21 members of this family, known to be essential for vesicle coating and uncoating and functions in GTP-binding. Gene encoding ADP-ribosylation factor and similar to ADP-ribosylation factor GB:P91924 (Dugesia japonica), other ARFs and ARF-like proteins.; ADP-ribosylation factor C1 (ARFC1); FUNCTIONS IN: GTP binding; INVOLVED IN: N-…
Prupe.1G024200	Yes	(q43117|kpya_ricco : 945.0) Pyruvate kinase isozyme A, chloroplast precursor (EC 2.7.1.40) - Ricinus communis (Castor bean) & (at3g22960 : 892.0) encodes a chloroplast pyruvate kinase alpha subunit. Important for seed oil biosynthesis. Ubiquitously expressed, with significantly increased expression in maturing seeds.; PKP-ALPHA; FUNCTIONS IN: pyruvate kinase activity; INVOLVED IN: response to cad…
Prupe.1G024300	Yes	no hits & (original description: no original description)
Prupe.1G024400	Yes	(at4g12560 : 87.4) Encodes CPR30 (Constitutive Expresser of PR Genes 30), a F-Box protein that functions as a negative regulator of defense response.; CONSTITUTIVE EXPRESSER OF PR GENES 30 (CPR30); FUNCTIONS IN: molecular_function unknown; INVOLVED IN: negative regulation of defense response; LOCATED IN: nucleus, cytoplasm; EXPRESSED IN: 8 plant structures; CONTAINS InterPro DOMAIN/s: F-box domai…
Prupe.1G024500	Yes	(at4g12560 : 154.0) Encodes CPR30 (Constitutive Expresser of PR Genes 30), a F-Box protein that functions as a negative regulator of defense response.; CONSTITUTIVE EXPRESSER OF PR GENES 30 (CPR30); FUNCTIONS IN: molecular_function unknown; INVOLVED IN: negative regulation of defense response; LOCATED IN: nucleus, cytoplasm; EXPRESSED IN: 8 plant structures; CONTAINS InterPro DOMAIN/s: F-box doma…
Prupe.1G024600	Yes	(at4g12560 : 112.0) Encodes CPR30 (Constitutive Expresser of PR Genes 30), a F-Box protein that functions as a negative regulator of defense response.; CONSTITUTIVE EXPRESSER OF PR GENES 30 (CPR30); FUNCTIONS IN: molecular_function unknown; INVOLVED IN: negative regulation of defense response; LOCATED IN: nucleus, cytoplasm; EXPRESSED IN: 8 plant structures; CONTAINS InterPro DOMAIN/s: F-box doma…
Prupe.1G024700	Yes	(at2g05910 : 95.9) Protein of unknown function (DUF567); CONTAINS InterPro DOMAIN/s: Protein of unknown function DUF567 (InterPro:IPR007612); BEST Arabidopsis thaliana protein match is: Protein of unknown function (DUF567) (TAIR:AT5G20640.1); Has 302 Blast hits to 301 proteins in 15 species: Archae - 0; Bacteria - 2; Metazoa - 0; Fungi - 0; Plants - 300; Viruses - 0; Other Eukaryotes - 0 (source:…
Prupe.1G024800	Yes	(at4g12560 : 153.0) Encodes CPR30 (Constitutive Expresser of PR Genes 30), a F-Box protein that functions as a negative regulator of defense response.; CONSTITUTIVE EXPRESSER OF PR GENES 30 (CPR30); FUNCTIONS IN: molecular_function unknown; INVOLVED IN: negative regulation of defense response; LOCATED IN: nucleus, cytoplasm; EXPRESSED IN: 8 plant structures; CONTAINS InterPro DOMAIN/s: F-box doma…
Prupe.1G024900	Yes	(at3g22970 : 379.0) Protein of unknown function (DUF506) ; FUNCTIONS IN: molecular_function unknown; INVOLVED IN: biological_process unknown; LOCATED IN: endomembrane system; CONTAINS InterPro DOMAIN/s: Protein of unknown function DUF506, plant (InterPro:IPR006502); BEST Arabidopsis thaliana protein match is: Protein of unknown function (DUF506) (TAIR:AT4G14620.1); Has 35333 Blast hits to 34131 p…
Prupe.1G025000	Yes	(at5g12190 : 206.0) RNA-binding (RRM/RBD/RNP motifs) family protein; FUNCTIONS IN: RNA binding, nucleotide binding, nucleic acid binding; INVOLVED IN: biological_process unknown; EXPRESSED IN: 24 plant structures; EXPRESSED DURING: 13 growth stages; CONTAINS InterPro DOMAIN/s: RNA recognition motif, RNP-1 (InterPro:IPR000504), Nucleotide-binding, alpha-beta plait (InterPro:IPR012677); BEST Arabid…
Prupe.1G025100	Yes	(q338b5|gme1_orysa : 729.0) GDP-mannose 3,5-epimerase 1 (EC 5.1.3.18) (GDP-Man 3,5-epimerase 1) (OsGME-1) - Oryza sativa (Rice) & (loc_os10g28200.1 : 729.0) no description available & (at5g28840 : 728.0) Encodes a protein with GDP-D-mannose 3,5-epimerase activity. The enzyme is involved in ascorbate biosynthesis. It catalyzes the conversion of GDP-D-mannose to GDP-L-galactose.; "GDP-D-mannose 3,5…
Prupe.1G025200	Yes	(at5g16810 : 543.0) Protein kinase superfamily protein; FUNCTIONS IN: protein kinase activity, ATP binding; INVOLVED IN: protein amino acid phosphorylation; LOCATED IN: chloroplast; EXPRESSED IN: 21 plant structures; EXPRESSED DURING: 13 growth stages; CONTAINS InterPro DOMAIN/s: Protein kinase, catalytic domain (InterPro:IPR000719), Protein kinase-like domain (InterPro:IPR011009); Has 87 Blast h…
Prupe.1G025300	Yes	(at4g12560 : 119.0) Encodes CPR30 (Constitutive Expresser of PR Genes 30), a F-Box protein that functions as a negative regulator of defense response.; CONSTITUTIVE EXPRESSER OF PR GENES 30 (CPR30); FUNCTIONS IN: molecular_function unknown; INVOLVED IN: negative regulation of defense response; LOCATED IN: nucleus, cytoplasm; EXPRESSED IN: 8 plant structures; CONTAINS InterPro DOMAIN/s: F-box doma…
Prupe.1G025400	Yes	no hits & (original description: no original description)
Prupe.1G025500	Yes	(loc_os07g41900.1 : 592.0) no description available & (at3g22990 : 583.0) Armadillo-repeat containing protein. Involved in leaf and flower development. Located in nucleus. Broadly expressed throughout vegetative and floral tissues.; LEAF AND FLOWER RELATED (LFR); FUNCTIONS IN: binding; INVOLVED IN: flower development, leaf development; LOCATED IN: nucleus; EXPRESSED IN: 24 plant structures; EXPRE…
Prupe.1G025600	Yes	(loc_os06g39750.3 : 803.0) no description available & (at1g04220 : 799.0) Encodes KCS2, a member of the 3-ketoacyl-CoA synthase family involved in the biosynthesis of VLCFA (very long chain fatty acids).; 3-ketoacyl-CoA synthase 2 (KCS2); FUNCTIONS IN: fatty acid elongase activity; INVOLVED IN: response to wounding, response to osmotic stress, suberin biosynthetic process; LOCATED IN: membrane; E…
Prupe.1G025700	Yes	(loc_os01g72000.1 : 139.0) no description available & (at1g68940 : 136.0) Armadillo/beta-catenin-like repeat family protein; FUNCTIONS IN: ubiquitin-protein ligase activity, binding; INVOLVED IN: protein ubiquitination; LOCATED IN: ubiquitin ligase complex; EXPRESSED IN: root; CONTAINS InterPro DOMAIN/s: U box domain (InterPro:IPR003613), Armadillo-like helical (InterPro:IPR011989), Armadillo (In…
Prupe.1G025800	Yes	(at1g52825 : 85.5) unknown protein; FUNCTIONS IN: molecular_function unknown; INVOLVED IN: biological_process unknown; LOCATED IN: endomembrane system; CONTAINS InterPro DOMAIN/s: Protein of unknown function DUF2346 (InterPro:IPR018625); BEST Arabidopsis thaliana protein match is: unknown protein (TAIR:AT4G14615.1); Has 52 Blast hits to 49 proteins in 19 species: Archae - 0; Bacteria - 0; Metazoa…
Prupe.1G025900	Yes	no hits & (original description: no original description)
Prupe.1G026000	Yes	no hits & (original description: no original description)
Prupe.1G026100	Yes	no hits & (original description: no original description)
Prupe.1G026200	Yes	no hits & (original description: no original description)
Prupe.1G026300	Yes	no hits & (original description: no original description)
Prupe.1G026400	Yes	(at3g23000 : 455.0) Encodes a serine/threonine protein kinase with similarities to CBL-interacting protein kinases, SNF1 and SOS2.; CBL-interacting protein kinase 7 (CIPK7); FUNCTIONS IN: protein serine/threonine kinase activity, protein kinase activity, kinase activity, ATP binding; INVOLVED IN: response to fructose stimulus, response to sucrose stimulus, response to glucose stimulus; EXPRESSED …
Prupe.1G026500	Yes	(at3g23020 : 1013.0) Tetratricopeptide repeat (TPR)-like superfamily protein; FUNCTIONS IN: binding; INVOLVED IN: biological_process unknown; LOCATED IN: chloroplast; EXPRESSED IN: 18 plant structures; EXPRESSED DURING: 13 growth stages; CONTAINS InterPro DOMAIN/s: Pentatricopeptide repeat (InterPro:IPR002885), Tetratricopeptide-like helical (InterPro:IPR011990); BEST Arabidopsis thaliana protein…
Prupe.1G026600	Yes	(at5g12060 : 108.0) Plant self-incompatibility protein S1 family; FUNCTIONS IN: molecular_function unknown; INVOLVED IN: biological_process unknown; LOCATED IN: endomembrane system; CONTAINS InterPro DOMAIN/s: Plant self-incompatibility S1 (InterPro:IPR010264); BEST Arabidopsis thaliana protein match is: Plant self-incompatibility protein S1 family (TAIR:AT5G12070.1); Has 1807 Blast hits to 1807 …
Prupe.1G026700	Yes	(at5g37570 : 526.0) Pentatricopeptide repeat (PPR-like) superfamily protein; CONTAINS InterPro DOMAIN/s: Pentatricopeptide repeat (InterPro:IPR002885); BEST Arabidopsis thaliana protein match is: Tetratricopeptide repeat (TPR)-like superfamily protein (TAIR:AT3G29230.1); Has 1807 Blast hits to 1807 proteins in 277 species: Archae - 0; Bacteria - 0; Metazoa - 736; Fungi - 347; Plants - 385; Viruse…
Prupe.1G026800	Yes	(at4g14570 : 959.0) acylaminoacyl-peptidase-related; FUNCTIONS IN: serine-type peptidase activity; INVOLVED IN: proteolysis; LOCATED IN: chloroplast, vacuole; EXPRESSED IN: 23 plant structures; EXPRESSED DURING: 13 growth stages; CONTAINS InterPro DOMAIN/s: Peptidase S9, prolyl oligopeptidase, catalytic domain (InterPro:IPR001375); BEST Arabidopsis thaliana protein match is: alpha/beta-Hydrolases…
Prupe.1G026900	Yes	(at5g43750 : 273.0) NAD(P)H dehydrogenase 18 (NDH18); FUNCTIONS IN: molecular_function unknown; INVOLVED IN: response to oxidative stress; LOCATED IN: chloroplast thylakoid membrane, chloroplast; EXPRESSED IN: 22 plant structures; EXPRESSED DURING: 13 growth stages; Has 30201 Blast hits to 17322 proteins in 780 species: Archae - 12; Bacteria - 1396; Metazoa - 17338; Fungi - 3422; Plants - 5037; V…
Prupe.1G027000	Yes	(loc_os02g45750.1 : 398.0) no description available & (gnl|cdd|36401 : 275.0) no description available & (at2g23770 : 268.0) protein kinase family protein / peptidoglycan-binding LysM domain-containing protein; FUNCTIONS IN: kinase activity; INVOLVED IN: protein amino acid phosphorylation, cell wall macromolecule catabolic process; LOCATED IN: endomembrane system; EXPRESSED IN: stem, leaf whorl, …
Prupe.1G027100	Yes	(at5g43745 : 1016.0) Protein of unknown function (DUF1012); LOCATED IN: chloroplast, chloroplast envelope; EXPRESSED IN: 23 plant structures; EXPRESSED DURING: 13 growth stages; CONTAINS InterPro DOMAIN/s: Protein of unknown function DUF1012 (InterPro:IPR010420); BEST Arabidopsis thaliana protein match is: Protein of unknown function (DUF1012) (TAIR:AT5G02940.1); Has 30201 Blast hits to 17322 pro…
Prupe.1G027200	Yes	(at1g04230 : 162.0) Protein of unknown function (DUF2361); CONTAINS InterPro DOMAIN/s: Protein of unknown function DUF2361 (InterPro:IPR019310); BEST Arabidopsis thaliana protein match is: Protein of unknown function (DUF2361) (TAIR:AT5G43720.1); Has 1174 Blast hits to 818 proteins in 194 species: Archae - 0; Bacteria - 26; Metazoa - 566; Fungi - 310; Plants - 87; Viruses - 6; Other Eukaryotes - …
Prupe.1G027300	Yes	(at5g43710 : 899.0) Glycosyl hydrolase family 47 protein; FUNCTIONS IN: mannosyl-oligosaccharide 1,2-alpha-mannosidase activity, alpha-mannosidase activity, calcium ion binding; INVOLVED IN: protein amino acid N-linked glycosylation; LOCATED IN: endomembrane system, membrane; EXPRESSED IN: 21 plant structures; EXPRESSED DURING: 13 growth stages; CONTAINS InterPro DOMAIN/s: Glycoside hydrolase, fa…
Prupe.1G027400	Yes	(at4g02750 : 434.0) Tetratricopeptide repeat (TPR)-like superfamily protein; LOCATED IN: mitochondrion; EXPRESSED IN: 16 plant structures; EXPRESSED DURING: 7 growth stages; CONTAINS InterPro DOMAIN/s: Pentatricopeptide repeat (InterPro:IPR002885); BEST Arabidopsis thaliana protein match is: pentatricopeptide (PPR) repeat-containing protein (TAIR:AT1G09410.1); Has 56089 Blast hits to 14902 protei…
Prupe.1G027500	Yes	(gnl|cdd|66035 : 259.0) no description available & (p49679|iaa4_pea : 254.0) Auxin-induced protein IAA4 - Pisum sativum (Garden pea) & (at1g04240 : 245.0) SHY2/IAA3 regulates multiple auxin responses in roots. It is induced rapidly by IAA, and has been shown to be phosphorylated by oat phytochrome A in vitro.; SHORT HYPOCOTYL 2 (SHY2); FUNCTIONS IN: sequence-specific DNA binding transcription fac…
Prupe.1G027600	Yes	(at4g14550 : 295.0) IAA14 is a member of the Aux/IAA protein family. Involved in lateral root development. Gain of function mutation decreases auxin-inducible gene expression. Protein is localized to the nucleus. Expressed in stele and root tip epidermis. Functions as a negative regulator of ARF7/19.; indole-3-acetic acid inducible 14 (IAA14); CONTAINS InterPro DOMAIN/s: Aux/IAA-ARF-dimerisation …
Prupe.1G027700	Yes	(at5g43680 : 165.0) unknown protein; EXPRESSED IN: 21 plant structures; EXPRESSED DURING: 13 growth stages. & (loc_os11g34950.1 : 131.0) no description available & (reliability: 330.0) & (original description: no original description)
Prupe.1G027800	Yes	(at5g64560 : 532.0) Transmembrane magnesium transporter. One of 9 family members.; magnesium transporter 9 (MGT9); FUNCTIONS IN: magnesium ion transmembrane transporter activity, metal ion transmembrane transporter activity; INVOLVED IN: transmembrane transport, metal ion transport; LOCATED IN: membrane; EXPRESSED IN: 30 plant structures; EXPRESSED DURING: 13 growth stages; CONTAINS InterPro DOMA…
Prupe.1G027900	Yes	(at5g43670 : 1119.0) Sec23/Sec24 protein transport family protein; FUNCTIONS IN: transporter activity, zinc ion binding; INVOLVED IN: intracellular protein transport, transport, ER to Golgi vesicle-mediated transport; LOCATED IN: COPII vesicle coat; EXPRESSED IN: 23 plant structures; EXPRESSED DURING: 13 growth stages; CONTAINS InterPro DOMAIN/s: Sec23/Sec24, helical domain (InterPro:IPR006900), …
Prupe.1G028000	Yes	(at2g30580 : 288.0) Encodes a C3HC4 RING-domain-containing ubiquitin E3 ligase capable of interacting with DREB2A. DRIP2 seems to be involved in regulating stress-related transcriptional changes and drought tolerance.; DREB2A-interacting protein 2 (DRIP2); CONTAINS InterPro DOMAIN/s: Zinc finger, RING-type, conserved site (InterPro:IPR017907), Zinc finger, RING-type (InterPro:IPR001841), Zinc fin…
Prupe.1G028100	Yes	(gnl|cdd|38352 : 163.0) no description available & (gnl|cdd|86276 : 132.0) no description available & (at1g04260 : 124.0) Encodes protein that interacts with CaMV movement protein. Colocalizes in the cytoplasm with the movement protein. Has similarity to mammalian proteins (such as the rat PRA1) which have been described as rab acceptors.; CAMV movement protein interacting protein 7 (MPI7); FUNCT…
Prupe.1G028200	Yes	no hits & (original description: no original description)
Prupe.1G028300	Yes	(gnl|cdd|66792 : 270.0) no description available & (ipr004158 : 217.07788) Protein of unknown function DUF247, plant & (at3g50150 : 171.0) Plant protein of unknown function (DUF247); INVOLVED IN: biological_process unknown; LOCATED IN: mitochondrion; CONTAINS InterPro DOMAIN/s: Protein of unknown function DUF247, plant (InterPro:IPR004158); BEST Arabidopsis thaliana protein match is: Plant protei…
Prupe.1G028400	Yes	(at3g01680 : 350.0) CONTAINS InterPro DOMAIN/s: Mediator complex subunit Med28 (InterPro:IPR021640); BEST Arabidopsis thaliana protein match is: unknown protein (TAIR:AT3G01670.1); Has 122 Blast hits to 112 proteins in 13 species: Archae - 0; Bacteria - 0; Metazoa - 0; Fungi - 0; Plants - 122; Viruses - 0; Other Eukaryotes - 0 (source: NCBI BLink). & (reliability: 700.0) & (original description: …
Prupe.1G028500	Yes	(at3g01680 : 316.0) CONTAINS InterPro DOMAIN/s: Mediator complex subunit Med28 (InterPro:IPR021640); BEST Arabidopsis thaliana protein match is: unknown protein (TAIR:AT3G01670.1); Has 122 Blast hits to 112 proteins in 13 species: Archae - 0; Bacteria - 0; Metazoa - 0; Fungi - 0; Plants - 122; Viruses - 0; Other Eukaryotes - 0 (source: NCBI BLink). & (reliability: 632.0) & (original description: …
Prupe.1G028600	Yes	no hits & (original description: no original description)
Prupe.1G028700	Yes	no hits & (original description: no original description)
Prupe.1G028800	Yes	(at3g01680 : 328.0) CONTAINS InterPro DOMAIN/s: Mediator complex subunit Med28 (InterPro:IPR021640); BEST Arabidopsis thaliana protein match is: unknown protein (TAIR:AT3G01670.1); Has 122 Blast hits to 112 proteins in 13 species: Archae - 0; Bacteria - 0; Metazoa - 0; Fungi - 0; Plants - 122; Viruses - 0; Other Eukaryotes - 0 (source: NCBI BLink). & (reliability: 656.0) & (original description: …
Prupe.1G028900	Yes	(at3g01680 : 193.0) CONTAINS InterPro DOMAIN/s: Mediator complex subunit Med28 (InterPro:IPR021640); BEST Arabidopsis thaliana protein match is: unknown protein (TAIR:AT3G01670.1); Has 122 Blast hits to 112 proteins in 13 species: Archae - 0; Bacteria - 0; Metazoa - 0; Fungi - 0; Plants - 122; Viruses - 0; Other Eukaryotes - 0 (source: NCBI BLink). & (reliability: 386.0) & (original description: …
Prupe.1G029000	Yes	(at3g01680 : 304.0) CONTAINS InterPro DOMAIN/s: Mediator complex subunit Med28 (InterPro:IPR021640); BEST Arabidopsis thaliana protein match is: unknown protein (TAIR:AT3G01670.1); Has 122 Blast hits to 112 proteins in 13 species: Archae - 0; Bacteria - 0; Metazoa - 0; Fungi - 0; Plants - 122; Viruses - 0; Other Eukaryotes - 0 (source: NCBI BLink). & (reliability: 608.0) & (original description: …
Prupe.1G029100	Yes	(at3g01680 : 85.1) CONTAINS InterPro DOMAIN/s: Mediator complex subunit Med28 (InterPro:IPR021640); BEST Arabidopsis thaliana protein match is: unknown protein (TAIR:AT3G01670.1); Has 122 Blast hits to 112 proteins in 13 species: Archae - 0; Bacteria - 0; Metazoa - 0; Fungi - 0; Plants - 122; Viruses - 0; Other Eukaryotes - 0 (source: NCBI BLink). & (reliability: 170.2) & (original description: n…
Prupe.1G029200	Yes	no hits & (original description: no original description)
Prupe.1G029300	Yes	(gnl|cdd|66792 : 318.0) no description available & (ipr004158 : 250.39398) Protein of unknown function DUF247, plant & (at3g50120 : 184.0) Plant protein of unknown function (DUF247); FUNCTIONS IN: molecular_function unknown; INVOLVED IN: biological_process unknown; LOCATED IN: endomembrane system; EXPRESSED IN: leaf apex, petal, leaf whorl, sepal, flower; EXPRESSED DURING: 4 anthesis, petal diffe…
Prupe.1G029400	Yes	(gnl|cdd|66792 : 265.0) no description available & (at3g50160 : 181.0) Plant protein of unknown function (DUF247); CONTAINS InterPro DOMAIN/s: Protein of unknown function DUF247, plant (InterPro:IPR004158); BEST Arabidopsis thaliana protein match is: Plant protein of unknown function (DUF247) (TAIR:AT3G50150.1); Has 1156 Blast hits to 1033 proteins in 18 species: Archae - 0; Bacteria - 0; Metazoa…
Prupe.1G029500	Yes	(at3g01680 : 256.0) CONTAINS InterPro DOMAIN/s: Mediator complex subunit Med28 (InterPro:IPR021640); BEST Arabidopsis thaliana protein match is: unknown protein (TAIR:AT3G01670.1); Has 122 Blast hits to 112 proteins in 13 species: Archae - 0; Bacteria - 0; Metazoa - 0; Fungi - 0; Plants - 122; Viruses - 0; Other Eukaryotes - 0 (source: NCBI BLink). & (reliability: 512.0) & (original description: …
Prupe.1G029600	Yes	(at3g01680 : 195.0) CONTAINS InterPro DOMAIN/s: Mediator complex subunit Med28 (InterPro:IPR021640); BEST Arabidopsis thaliana protein match is: unknown protein (TAIR:AT3G01670.1); Has 122 Blast hits to 112 proteins in 13 species: Archae - 0; Bacteria - 0; Metazoa - 0; Fungi - 0; Plants - 122; Viruses - 0; Other Eukaryotes - 0 (source: NCBI BLink). & (reliability: 390.0) & (original description: …
Prupe.1G029700	Yes	no hits & (original description: no original description)
Prupe.1G029800	Yes	(gnl|cdd|66792 : 302.0) no description available & (ipr004158 : 230.1632) Protein of unknown function DUF247, plant & (at4g31980 : 207.0) unknown protein; CONTAINS InterPro DOMAIN/s: Protein of unknown function DUF247, plant (InterPro:IPR004158), Protein of unknown function DUF862, eukaryotic (InterPro:IPR008580); BEST Arabidopsis thaliana protein match is: Plant protein of unknown function (DUF2…
Prupe.1G029900	Yes	(at4g14660 : 157.0) Non-catalytic subunit specific to DNA-directed RNA polymerase V; homologous to budding yeast RPB7; NRPE7; FUNCTIONS IN: DNA-directed RNA polymerase activity; INVOLVED IN: transcription; LOCATED IN: DNA-directed RNA polymerase V complex; EXPRESSED IN: 20 plant structures; EXPRESSED DURING: 13 growth stages; CONTAINS InterPro DOMAIN/s: Nucleic acid-binding, OB-fold (InterPro:IPR…
Prupe.1G030000	Yes	(at4g14660 : 267.0) Non-catalytic subunit specific to DNA-directed RNA polymerase V; homologous to budding yeast RPB7; NRPE7; FUNCTIONS IN: DNA-directed RNA polymerase activity; INVOLVED IN: transcription; LOCATED IN: DNA-directed RNA polymerase V complex; EXPRESSED IN: 20 plant structures; EXPRESSED DURING: 13 growth stages; CONTAINS InterPro DOMAIN/s: Nucleic acid-binding, OB-fold (InterPro:IPR…
Prupe.1G030100	Yes	no hits & (original description: no original description)
Prupe.1G030200	Yes	(at4g14660 : 162.0) Non-catalytic subunit specific to DNA-directed RNA polymerase V; homologous to budding yeast RPB7; NRPE7; FUNCTIONS IN: DNA-directed RNA polymerase activity; INVOLVED IN: transcription; LOCATED IN: DNA-directed RNA polymerase V complex; EXPRESSED IN: 20 plant structures; EXPRESSED DURING: 13 growth stages; CONTAINS InterPro DOMAIN/s: Nucleic acid-binding, OB-fold (InterPro:IPR…
Prupe.1G030300	Yes	(at3g23070 : 868.0) Encodes a CRM domain protein CFM3a, involved in group IIB intron splicing in chloroplasts.; CRM family member 3A (CFM3A); FUNCTIONS IN: RNA binding; INVOLVED IN: seed development, Group II intron splicing; LOCATED IN: chloroplast; EXPRESSED IN: 22 plant structures; EXPRESSED DURING: 13 growth stages; CONTAINS InterPro DOMAIN/s: RNA-binding, CRM domain (InterPro:IPR001890); BES…
Prupe.1G030400	Yes	(at1g34340 : 371.0) alpha/beta-Hydrolases superfamily protein; CONTAINS InterPro DOMAIN/s: Alpha/beta hydrolase fold-1 (InterPro:IPR000073); BEST Arabidopsis thaliana protein match is: alpha/beta-Hydrolases superfamily protein (TAIR:AT5G49950.1); Has 2391 Blast hits to 2388 proteins in 904 species: Archae - 0; Bacteria - 1410; Metazoa - 329; Fungi - 194; Plants - 136; Viruses - 0; Other Eukaryote…
Prupe.1G030500	Yes	(at5g43650 : 136.0) BHLH92; FUNCTIONS IN: DNA binding, sequence-specific DNA binding transcription factor activity; INVOLVED IN: regulation of transcription; LOCATED IN: nucleus; CONTAINS InterPro DOMAIN/s: Helix-loop-helix DNA-binding domain (InterPro:IPR001092), Helix-loop-helix DNA-binding (InterPro:IPR011598); BEST Arabidopsis thaliana protein match is: basic helix-loop-helix (bHLH) DNA-bindi…
Prupe.1G030600	Yes	(gnl|cdd|36116 : 263.0) no description available & (p31674|rs15_orysa : 257.0) 40S ribosomal protein S15 - Oryza sativa (Rice) & (loc_os07g08660.1 : 257.0) no description available & (at5g09500 : 244.0) Ribosomal protein S19 family protein; CONTAINS InterPro DOMAIN/s: Ribosomal protein S15, eukaryotic/archaeal (InterPro:IPR005713), Ribosomal protein S19/S15 (InterPro:IPR002222), Ribosomal protein…
Prupe.1G030700	Yes	(at2g30630 : 519.0) P-loop containing nucleoside triphosphate hydrolases superfamily protein; FUNCTIONS IN: ATP binding; INVOLVED IN: cell killing; LOCATED IN: cellular_component unknown; EXPRESSED IN: petal, leaf whorl, flower, pollen tube; EXPRESSED DURING: 4 anthesis, petal differentiation and expansion stage; CONTAINS InterPro DOMAIN/s: Zeta toxin (InterPro:IPR010488); BEST Arabidopsis thalia…
Prupe.1G030800	Yes	(at5g43630 : 227.0) Encodes a zinc knuckle protein that negatively regulates morning specific growth. The role of TZP in hypocotyl elongation was established through a QTL analysis of BayXSha RIL populations. The Bay-0 allele contains a deletion causing a frameshift mutation. TZP is under circadian control and acts to regulate morning-specific hypocotyl growth.; TZP; FUNCTIONS IN: DNA binding, zi…
Prupe.1G030900	Yes	(at4g14500 : 573.0) Polyketide cyclase/dehydrase and lipid transport superfamily protein; FUNCTIONS IN: molecular_function unknown; INVOLVED IN: biological_process unknown; LOCATED IN: cellular_component unknown; EXPRESSED IN: 24 plant structures; EXPRESSED DURING: 15 growth stages; CONTAINS InterPro DOMAIN/s: Lipid-binding START (InterPro:IPR002913); BEST Arabidopsis thaliana protein match is: P…
Prupe.1G031000	Yes	no hits & (original description: no original description)
Prupe.1G031100	Yes	(at3g23090 : 185.0) TPX2 (targeting protein for Xklp2) protein family; FUNCTIONS IN: molecular_function unknown; INVOLVED IN: biological_process unknown; LOCATED IN: cellular_component unknown; EXPRESSED IN: leaf apex, inflorescence meristem, hypocotyl, root, flower; EXPRESSED DURING: petal differentiation and expansion stage; CONTAINS InterPro DOMAIN/s: Xklp2 targeting protein (InterPro:IPR00967…
Prupe.1G031200	Yes	no hits & (original description: no original description)
Prupe.1G031300	Yes	(at2g34160 : 96.7) Alba DNA/RNA-binding protein; FUNCTIONS IN: nucleic acid binding; INVOLVED IN: biological_process unknown; LOCATED IN: cellular_component unknown; EXPRESSED IN: 23 plant structures; EXPRESSED DURING: 13 growth stages; CONTAINS InterPro DOMAIN/s: Alba, DNA/RNA-binding protein (InterPro:IPR002775), Uncharacterised conserved protein UCP030333, DNA/RNA-binding Alba-related (InterPr…
Prupe.1G031400	Yes	(at5g43600 : 664.0) Encodes a protein with ureidoglycolate amidohydrolase activity in vitro. It is 27% identical and 43% similar to the E. coli allantoate amidohydrolase (AAH), but, in vitro assays with purified protein and allantoate as a substrate do not show any increase in ammonium concentration, indicating that there this enzyme has no AAH activity.; ureidoglycolate amidohydrolase (UAH); FUN…
Prupe.1G031500	Yes	(at3g23100 : 261.0) A. thaliana homologue of the human DNA ligase IV-binding protein XRCC4. Yeast two-hybrid analysis demonstrated a strong interaction between A. thaliana DNA ligase IV and the A. thaliana homologue of the human DNA ligase IV-binding protein XRCC4. This interaction is shown to be mediated via the tandem BRCA C-terminal domains of A. thaliana DNA ligase IV protein.; homolog of hum…
Prupe.1G031600	Yes	no hits & (original description: no original description)
Prupe.1G031700	Yes	(at1g56290 : 654.0) CwfJ-like family protein; CONTAINS InterPro DOMAIN/s: Cwf19-like, C-terminal domain-1 (InterPro:IPR006768), Cwf19-like protein, C-terminal domain-2 (InterPro:IPR006767); BEST Arabidopsis thaliana protein match is: CwfJ-like family protein / zinc finger (CCCH-type) family protein (TAIR:AT5G56900.2); Has 2474 Blast hits to 2009 proteins in 284 species: Archae - 2; Bacteria - 39;…
Prupe.1G031800	Yes	(at4g14480 : 452.0) Protein kinase superfamily protein; FUNCTIONS IN: protein serine/threonine kinase activity, protein kinase activity, kinase activity, ATP binding; INVOLVED IN: protein amino acid phosphorylation; LOCATED IN: cellular_component unknown; EXPRESSED IN: 11 plant structures; EXPRESSED DURING: 6 growth stages; CONTAINS InterPro DOMAIN/s: Protein kinase, ATP binding site (InterPro:IP…
Prupe.1G031900	Yes	no hits & (original description: no original description)
Prupe.1G032000	Yes	(original description: no original description)
Prupe.1G032100	Yes	(original description: no original description)
Prupe.1G032200	Yes	no hits & (original description: no original description)
Prupe.1G032300	Yes	(at2g41490 : 515.0) UDP-GlcNAc:dolichol phosphate N-acetylglucosamine-1-phosphate transferase; UDP-glcnac-adolichol phosphate glcnac-1-p-transferase (GPT); CONTAINS InterPro DOMAIN/s: Glycosyl transferase, family 4, conserved region (InterPro:IPR018481); BEST Arabidopsis thaliana protein match is: Glycosyl transferase family 4 protein (TAIR:AT3G57220.1); Has 6620 Blast hits to 6619 proteins in 21…
Prupe.1G032400	Yes	no hits & (original description: no original description)
Prupe.1G032500	Yes	(gnl|cdd|84665 : 81.9) no description available & (at2g38870 : 81.6) Predicted to encode a PR (pathogenesis-related) peptide that belongs to the PR-6 proteinase inhibitor family. Six putative PR-6-type protein encoding genes are found in Arabidopsis: At2g38900, At2g38870, At5g43570, At5g43580, At3g50020 and At3g46860.; Serine protease inhibitor, potato inhibitor I-type family protein; FUNCTIONS I…
Prupe.1G032600	Yes	(at1g05970 : 169.0) RNA-binding (RRM/RBD/RNP motifs) family protein; Has 35333 Blast hits to 34131 proteins in 2444 species: Archae - 798; Bacteria - 22429; Metazoa - 974; Fungi - 991; Plants - 531; Viruses - 0; Other Eukaryotes - 9610 (source: NCBI BLink). & (loc_os07g15270.1 : 158.0) no description available & (reliability: 338.0) & (original description: no original description)
Prupe.1G032700	Yes	no hits & (original description: no original description)
Prupe.1G032800	Yes	(at4g20800 : 547.0) FAD-binding Berberine family protein; FUNCTIONS IN: oxidoreductase activity, FAD binding, catalytic activity; LOCATED IN: endomembrane system; EXPRESSED IN: embryo, synergid; EXPRESSED DURING: C globular stage; CONTAINS InterPro DOMAIN/s: FAD-binding, type 2 (InterPro:IPR016166), Berberine/berberine-like (InterPro:IPR012951), FAD linked oxidase, N-terminal (InterPro:IPR006094)…
Prupe.1G032900	Yes	no hits & (original description: no original description)
Prupe.1G033000	Yes	no hits & (original description: no original description)
Prupe.1G033100	Yes	no hits & (original description: no original description)
Prupe.1G033200	Yes	(at1g04300 : 770.0) TRAF-like superfamily protein; FUNCTIONS IN: molecular_function unknown; INVOLVED IN: biological_process unknown; EXPRESSED IN: 24 plant structures; EXPRESSED DURING: 15 growth stages; CONTAINS InterPro DOMAIN/s: TRAF-like (InterPro:IPR008974), MATH (InterPro:IPR002083); BEST Arabidopsis thaliana protein match is: TRAF-like superfamily protein (TAIR:AT5G43560.2). & (loc_os12g4…
Prupe.1G033300	Yes	no hits & (original description: no original description)
Prupe.1G033400	Yes	(at3g58190 : 125.0) This gene contains two auxin-responsive element (AuxRE).; lateral organ boundaries-domain 29 (LBD29); CONTAINS InterPro DOMAIN/s: Lateral organ boundaries, LOB (InterPro:IPR004883); BEST Arabidopsis thaliana protein match is: Lateral organ boundaries (LOB) domain family protein (TAIR:AT2G42440.1); Has 858 Blast hits to 853 proteins in 21 species: Archae - 0; Bacteria - 0; Meta…
Prupe.1G033500	Yes	(at5g42670 : 134.0) Agenet domain-containing protein; FUNCTIONS IN: RNA binding; INVOLVED IN: biological_process unknown; EXPRESSED IN: 23 plant structures; EXPRESSED DURING: 13 growth stages; CONTAINS InterPro DOMAIN/s: Tudor-like, plant (InterPro:IPR014002), Agenet (InterPro:IPR008395); BEST Arabidopsis thaliana protein match is: Agenet domain-containing protein (TAIR:AT5G52070.1); Has 1807 Bla…
Prupe.1G033600	Yes	(at4g14490 : 120.0) SMAD/FHA domain-containing protein ; CONTAINS InterPro DOMAIN/s: SMAD/FHA domain (InterPro:IPR008984), Forkhead-associated (FHA) domain (InterPro:IPR000253); BEST Arabidopsis thaliana protein match is: SMAD/FHA domain-containing protein (TAIR:AT3G02400.1); Has 1713 Blast hits to 1668 proteins in 445 species: Archae - 15; Bacteria - 1228; Metazoa - 80; Fungi - 66; Plants - 132;…
Prupe.1G033700	Yes	(gnl|cdd|67186 : 450.0) no description available & (at4g24000 : 426.0) encodes a protein similar to cellulose synthase; cellulose synthase like G2 (CSLG2); FUNCTIONS IN: cellulose synthase activity, transferase activity, transferring glycosyl groups, transferase activity; INVOLVED IN: cellulose biosynthetic process, polysaccharide biosynthetic process; LOCATED IN: membrane; EXPRESSED IN: 19 plant…
Prupe.1G033800	Yes	(at4g14480 : 458.0) Protein kinase superfamily protein; FUNCTIONS IN: protein serine/threonine kinase activity, protein kinase activity, kinase activity, ATP binding; INVOLVED IN: protein amino acid phosphorylation; LOCATED IN: cellular_component unknown; EXPRESSED IN: 11 plant structures; EXPRESSED DURING: 6 growth stages; CONTAINS InterPro DOMAIN/s: Protein kinase, ATP binding site (InterPro:IP…
Prupe.1G033900	Yes	(at4g23990 : 466.0) encodes a protein similar to cellulose synthase; cellulose synthase like G3 (CSLG3); FUNCTIONS IN: cellulose synthase activity, transferase activity, transferring glycosyl groups, transferase activity; INVOLVED IN: cellulose biosynthetic process, polysaccharide biosynthetic process; LOCATED IN: membrane; EXPRESSED IN: 13 plant structures; EXPRESSED DURING: 8 growth stages; CON…
Prupe.1G034000	Yes	(at4g14480 : 484.0) Protein kinase superfamily protein; FUNCTIONS IN: protein serine/threonine kinase activity, protein kinase activity, kinase activity, ATP binding; INVOLVED IN: protein amino acid phosphorylation; LOCATED IN: cellular_component unknown; EXPRESSED IN: 11 plant structures; EXPRESSED DURING: 6 growth stages; CONTAINS InterPro DOMAIN/s: Protein kinase, ATP binding site (InterPro:IP…
Prupe.1G034100	Yes	(at3g23130 : 92.8) Flower-specific gene controlling the boundary of the stamen and carpel whorls. Similar to zinc finger transcription factors.; SUPERMAN (SUP); FUNCTIONS IN: DNA binding, sequence-specific DNA binding transcription factor activity, zinc ion binding, nucleic acid binding; INVOLVED IN: flower development, negative regulation of transcription, specification of floral organ identity;…
Prupe.1G034200	Yes	no hits & (original description: no original description)
Prupe.1G034300	Yes	(at3g23150 : 850.0) Involved in ethylene perception in Arabidopsis; ethylene response 2 (ETR2); FUNCTIONS IN: ethylene binding, protein histidine kinase activity, receptor activity, glycogen synthase kinase 3 activity; INVOLVED IN: negative regulation of ethylene mediated signaling pathway; LOCATED IN: endomembrane system, endoplasmic reticulum membrane, membrane; EXPRESSED IN: 22 plant structure…
Prupe.1G034400	Yes	(at4g14465 : 197.0) AT-hook motif nuclear-localized protein 20 (AHL20); CONTAINS InterPro DOMAIN/s: Protein of unknown function DUF296 (InterPro:IPR005175), Predicted AT-hook DNA-binding (InterPro:IPR014476); BEST Arabidopsis thaliana protein match is: AT-hook motif nuclear-localized protein 19 (TAIR:AT3G04570.1); Has 30201 Blast hits to 17322 proteins in 780 species: Archae - 12; Bacteria - 1396…
Prupe.1G034500	Yes	(at3g58170 : 111.0) Encodes a Bet1/Sft1-like SNARE protein which fully suppresses the temperature-sensitive growth defect in <i>sft1-1</i> yeast cells; however, it cannot support the deletion of the yeast BET1 gene (<i>bet1&#916;</i>).; BET1P/SFT1P-like protein 14A (BS14A); FUNCTIONS IN: protein transporter activity, SNAP receptor activity; INVOLVED IN: ER to Golgi vesicle-mediated transport; LOC…
Prupe.1G034600	Yes	(at3g23160 : 658.0) Protein of unknown function (DUF668); CONTAINS InterPro DOMAIN/s: Protein of unknown function DUF668 (InterPro:IPR007700), Protein of unknown function DUF3475 (InterPro:IPR021864); BEST Arabidopsis thaliana protein match is: Protein of unknown function (DUF668) (TAIR:AT5G04550.1); Has 431 Blast hits to 290 proteins in 19 species: Archae - 0; Bacteria - 1; Metazoa - 0; Fungi - …
Prupe.1G034700	Yes	no hits & (original description: no original description)
Prupe.1G034800	Yes	(at5g43530 : 1298.0) Helicase protein with RING/U-box domain; FUNCTIONS IN: in 6 functions; LOCATED IN: chloroplast envelope; EXPRESSED IN: shoot apex, embryo, male gametophyte, flower, seed; EXPRESSED DURING: L mature pollen stage, M germinated pollen stage, petal differentiation and expansion stage, E expanded cotyledon stage, D bilateral stage; CONTAINS InterPro DOMAIN/s: Zinc finger, RING-typ…
Prupe.1G034900	Yes	(at4g14440 : 243.0) encodes a cytosolic delta3, delta2-enoyl CoA isomerase, involved in unsaturated fatty acid degradation; 3-hydroxyacyl-CoA dehydratase 1 (HCD1); CONTAINS InterPro DOMAIN/s: Crotonase, core (InterPro:IPR001753); BEST Arabidopsis thaliana protein match is: indole-3-butyric acid response 10 (TAIR:AT4G14430.1); Has 14429 Blast hits to 14428 proteins in 1575 species: Archae - 280; B…
Prupe.1G035000	Yes	(loc_os04g09860.2 : 759.0) no description available & (at5g43500 : 750.0) encodes a protein whose sequence is similar to actin-related proteins (ARPs) in other organisms. Member of nuclear ARP family of genes.; actin-related protein 9 (ARP9); CONTAINS InterPro DOMAIN/s: Actin/actin-like (InterPro:IPR004000); Has 35333 Blast hits to 34131 proteins in 2444 species: Archae - 798; Bacteria - 22429; M…
Prupe.1G035100	Yes	(loc_os03g05520.1 : 176.0) no description available & (at1g04340 : 174.0) HR-like lesion-inducing protein-related; FUNCTIONS IN: molecular_function unknown; INVOLVED IN: biological_process unknown; LOCATED IN: endomembrane system; EXPRESSED IN: 23 plant structures; EXPRESSED DURING: 15 growth stages; CONTAINS InterPro DOMAIN/s: HR-like lesion-inducer (InterPro:IPR008637); BEST Arabidopsis thalian…
Prupe.1G035200	Yes	(gnl|cdd|69058 : 167.0) no description available & (loc_os03g05520.1 : 165.0) no description available & (at4g14420 : 140.0) HR-like lesion-inducing protein-related; LOCATED IN: endoplasmic reticulum; EXPRESSED IN: 23 plant structures; EXPRESSED DURING: 14 growth stages; CONTAINS InterPro DOMAIN/s: HR-like lesion-inducer (InterPro:IPR008637); BEST Arabidopsis thaliana protein match is: HR-like le…
Prupe.1G035300	Yes	(loc_os04g56640.3 : 187.0) no description available & (at5g03500 : 181.0) Mediator complex, subunit Med7; FUNCTIONS IN: RNA polymerase II transcription mediator activity; INVOLVED IN: regulation of transcription from RNA polymerase II promoter; LOCATED IN: mediator complex; CONTAINS InterPro DOMAIN/s: Mediator complex, subunit Med7 (InterPro:IPR009244); BEST Arabidopsis thaliana protein match is:…
Prupe.1G035400	Yes	(at2g04660 : 1183.0) a highly conserved ubiquitin-protein ligase involved in cell cycle regulation; anaphase-promoting complex/cyclosome 2 (APC2); FUNCTIONS IN: ubiquitin-protein ligase activity, ubiquitin protein ligase binding; INVOLVED IN: ubiquitin-dependent protein catabolic process; LOCATED IN: ubiquitin ligase complex; EXPRESSED IN: 12 plant structures; EXPRESSED DURING: 6 growth stages; C…
Prupe.1G035500	Yes	(at1g06620 : 463.0) encodes a protein whose sequence is similar to a 2-oxoglutarate-dependent dioxygenase; 2-oxoglutarate (2OG) and Fe(II)-dependent oxygenase superfamily protein; CONTAINS InterPro DOMAIN/s: Oxoglutarate/iron-dependent oxygenase (InterPro:IPR005123); BEST Arabidopsis thaliana protein match is: 2-oxoglutarate (2OG) and Fe(II)-dependent oxygenase superfamily protein (TAIR:AT3G61400…
Prupe.1G035600	Yes	(at1g06620 : 134.0) encodes a protein whose sequence is similar to a 2-oxoglutarate-dependent dioxygenase; 2-oxoglutarate (2OG) and Fe(II)-dependent oxygenase superfamily protein; CONTAINS InterPro DOMAIN/s: Oxoglutarate/iron-dependent oxygenase (InterPro:IPR005123); BEST Arabidopsis thaliana protein match is: 2-oxoglutarate (2OG) and Fe(II)-dependent oxygenase superfamily protein (TAIR:AT3G61400…
Prupe.1G035700	Yes	(at1g06620 : 404.0) encodes a protein whose sequence is similar to a 2-oxoglutarate-dependent dioxygenase; 2-oxoglutarate (2OG) and Fe(II)-dependent oxygenase superfamily protein; CONTAINS InterPro DOMAIN/s: Oxoglutarate/iron-dependent oxygenase (InterPro:IPR005123); BEST Arabidopsis thaliana protein match is: 2-oxoglutarate (2OG) and Fe(II)-dependent oxygenase superfamily protein (TAIR:AT3G61400…
Prupe.1G035800	Yes	(at1g06620 : 427.0) encodes a protein whose sequence is similar to a 2-oxoglutarate-dependent dioxygenase; 2-oxoglutarate (2OG) and Fe(II)-dependent oxygenase superfamily protein; CONTAINS InterPro DOMAIN/s: Oxoglutarate/iron-dependent oxygenase (InterPro:IPR005123); BEST Arabidopsis thaliana protein match is: 2-oxoglutarate (2OG) and Fe(II)-dependent oxygenase superfamily protein (TAIR:AT3G61400…
Prupe.1G035900	Yes	(at1g06620 : 401.0) encodes a protein whose sequence is similar to a 2-oxoglutarate-dependent dioxygenase; 2-oxoglutarate (2OG) and Fe(II)-dependent oxygenase superfamily protein; CONTAINS InterPro DOMAIN/s: Oxoglutarate/iron-dependent oxygenase (InterPro:IPR005123); BEST Arabidopsis thaliana protein match is: 2-oxoglutarate (2OG) and Fe(II)-dependent oxygenase superfamily protein (TAIR:AT3G61400…
Prupe.1G036000	Yes	(at1g06620 : 420.0) encodes a protein whose sequence is similar to a 2-oxoglutarate-dependent dioxygenase; 2-oxoglutarate (2OG) and Fe(II)-dependent oxygenase superfamily protein; CONTAINS InterPro DOMAIN/s: Oxoglutarate/iron-dependent oxygenase (InterPro:IPR005123); BEST Arabidopsis thaliana protein match is: 2-oxoglutarate (2OG) and Fe(II)-dependent oxygenase superfamily protein (TAIR:AT3G61400…
Prupe.1G036100	Yes	(at1g06620 : 403.0) encodes a protein whose sequence is similar to a 2-oxoglutarate-dependent dioxygenase; 2-oxoglutarate (2OG) and Fe(II)-dependent oxygenase superfamily protein; CONTAINS InterPro DOMAIN/s: Oxoglutarate/iron-dependent oxygenase (InterPro:IPR005123); BEST Arabidopsis thaliana protein match is: 2-oxoglutarate (2OG) and Fe(II)-dependent oxygenase superfamily protein (TAIR:AT3G61400…
Prupe.1G036200	Yes	(at1g06620 : 144.0) encodes a protein whose sequence is similar to a 2-oxoglutarate-dependent dioxygenase; 2-oxoglutarate (2OG) and Fe(II)-dependent oxygenase superfamily protein; CONTAINS InterPro DOMAIN/s: Oxoglutarate/iron-dependent oxygenase (InterPro:IPR005123); BEST Arabidopsis thaliana protein match is: 2-oxoglutarate (2OG) and Fe(II)-dependent oxygenase superfamily protein (TAIR:AT3G61400…
Prupe.1G036300	Yes	no hits & (original description: no original description)
Prupe.1G036400	Yes	(at1g06620 : 322.0) encodes a protein whose sequence is similar to a 2-oxoglutarate-dependent dioxygenase; 2-oxoglutarate (2OG) and Fe(II)-dependent oxygenase superfamily protein; CONTAINS InterPro DOMAIN/s: Oxoglutarate/iron-dependent oxygenase (InterPro:IPR005123); BEST Arabidopsis thaliana protein match is: 2-oxoglutarate (2OG) and Fe(II)-dependent oxygenase superfamily protein (TAIR:AT3G61400…
Prupe.1G036500	Yes	(at1g06620 : 322.0) encodes a protein whose sequence is similar to a 2-oxoglutarate-dependent dioxygenase; 2-oxoglutarate (2OG) and Fe(II)-dependent oxygenase superfamily protein; CONTAINS InterPro DOMAIN/s: Oxoglutarate/iron-dependent oxygenase (InterPro:IPR005123); BEST Arabidopsis thaliana protein match is: 2-oxoglutarate (2OG) and Fe(II)-dependent oxygenase superfamily protein (TAIR:AT3G61400…
Prupe.1G036600	Yes	(at1g06620 : 346.0) encodes a protein whose sequence is similar to a 2-oxoglutarate-dependent dioxygenase; 2-oxoglutarate (2OG) and Fe(II)-dependent oxygenase superfamily protein; CONTAINS InterPro DOMAIN/s: Oxoglutarate/iron-dependent oxygenase (InterPro:IPR005123); BEST Arabidopsis thaliana protein match is: 2-oxoglutarate (2OG) and Fe(II)-dependent oxygenase superfamily protein (TAIR:AT3G61400…
Prupe.1G036700	Yes	(at1g06650 : 433.0) encodes a protein whose sequence is similar to 2-oxoglutarate-dependent dioxygenase; 2-oxoglutarate (2OG) and Fe(II)-dependent oxygenase superfamily protein; CONTAINS InterPro DOMAIN/s: Oxoglutarate/iron-dependent oxygenase (InterPro:IPR005123); BEST Arabidopsis thaliana protein match is: 2-oxoglutarate (2OG) and Fe(II)-dependent oxygenase superfamily protein (TAIR:AT1G06640.1…
Prupe.1G036800	Yes	(at1g06620 : 380.0) encodes a protein whose sequence is similar to a 2-oxoglutarate-dependent dioxygenase; 2-oxoglutarate (2OG) and Fe(II)-dependent oxygenase superfamily protein; CONTAINS InterPro DOMAIN/s: Oxoglutarate/iron-dependent oxygenase (InterPro:IPR005123); BEST Arabidopsis thaliana protein match is: 2-oxoglutarate (2OG) and Fe(II)-dependent oxygenase superfamily protein (TAIR:AT3G61400…
Prupe.1G036900	Yes	(at1g06620 : 394.0) encodes a protein whose sequence is similar to a 2-oxoglutarate-dependent dioxygenase; 2-oxoglutarate (2OG) and Fe(II)-dependent oxygenase superfamily protein; CONTAINS InterPro DOMAIN/s: Oxoglutarate/iron-dependent oxygenase (InterPro:IPR005123); BEST Arabidopsis thaliana protein match is: 2-oxoglutarate (2OG) and Fe(II)-dependent oxygenase superfamily protein (TAIR:AT3G61400…
Prupe.1G037000	Yes	(at1g06620 : 392.0) encodes a protein whose sequence is similar to a 2-oxoglutarate-dependent dioxygenase; 2-oxoglutarate (2OG) and Fe(II)-dependent oxygenase superfamily protein; CONTAINS InterPro DOMAIN/s: Oxoglutarate/iron-dependent oxygenase (InterPro:IPR005123); BEST Arabidopsis thaliana protein match is: 2-oxoglutarate (2OG) and Fe(II)-dependent oxygenase superfamily protein (TAIR:AT3G61400…
Prupe.1G037100	Yes	(at3g23200 : 134.0) Uncharacterised protein family (UPF0497); CONTAINS InterPro DOMAIN/s: Uncharacterised protein family UPF0497, trans-membrane plant (InterPro:IPR006702); BEST Arabidopsis thaliana protein match is: Uncharacterised protein family (UPF0497) (TAIR:AT3G53850.1); Has 208 Blast hits to 208 proteins in 15 species: Archae - 0; Bacteria - 0; Metazoa - 0; Fungi - 0; Plants - 208; Viruses…
Prupe.1G037200	Yes	(loc_os03g05530.1 : 386.0) no description available & (at4g08300 : 241.0) nodulin MtN21 /EamA-like transporter family protein; LOCATED IN: membrane; EXPRESSED IN: 13 plant structures; EXPRESSED DURING: 7 growth stages; CONTAINS InterPro DOMAIN/s: Protein of unknown function DUF6, transmembrane (InterPro:IPR000620); BEST Arabidopsis thaliana protein match is: nodulin MtN21 /EamA-like transporter f…
Prupe.1G037300	Yes	(loc_os03g05530.1 : 188.0) no description available & (at4g08290 : 109.0) nodulin MtN21 /EamA-like transporter family protein; LOCATED IN: endomembrane system, membrane; EXPRESSED IN: 22 plant structures; EXPRESSED DURING: 13 growth stages; CONTAINS InterPro DOMAIN/s: Protein of unknown function DUF6, transmembrane (InterPro:IPR000620); BEST Arabidopsis thaliana protein match is: nodulin MtN21 /E…
Prupe.1G037400	Yes	(at4g14410 : 231.0) basic Helix-Loop-Helix 104 (bHLH104); FUNCTIONS IN: DNA binding, sequence-specific DNA binding transcription factor activity; INVOLVED IN: regulation of transcription; LOCATED IN: nucleus; EXPRESSED IN: 24 plant structures; EXPRESSED DURING: 15 growth stages; CONTAINS InterPro DOMAIN/s: Helix-loop-helix DNA-binding domain (InterPro:IPR001092), Helix-loop-helix DNA-binding (Int…
Prupe.1G037500	Yes	(at5g43430 : 380.0) Encodes the electron transfer flavoprotein ETF beta, a putative subunit of the mitochondrial electron transfer flavoprotein complex (ETF alpha is At1g50940) in Arabidopsis. Mutations of the ETF beta gene result in accelerated senescence and early death compared to wild-type during extended darkness. Also involved in the catabolism of leucine and chlorophyll degradation pathway…
Prupe.1G037600	Yes	(at5g43420 : 293.0) RING/U-box superfamily protein; FUNCTIONS IN: zinc ion binding; CONTAINS InterPro DOMAIN/s: Zinc finger, RING-type (InterPro:IPR001841), Zinc finger, C3HC4 RING-type (InterPro:IPR018957); BEST Arabidopsis thaliana protein match is: RING/U-box superfamily protein (TAIR:AT1G04360.1); Has 1807 Blast hits to 1807 proteins in 277 species: Archae - 0; Bacteria - 0; Metazoa - 736; Fu…
Prupe.1G037700	Yes	(original description: no original description)
Prupe.1G037800	Yes	(at3g23230 : 109.0) encodes a member of the ERF (ethylene response factor) subfamily B-3 of ERF/AP2 transcription factor family. The protein contains one AP2 domain. There are 18 members in this subfamily including ATERF-1, ATERF-2, AND ATERF-5.; Integrase-type DNA-binding superfamily protein; CONTAINS InterPro DOMAIN/s: DNA-binding, integrase-type (InterPro:IPR016177), Pathogenesis-related trans…
Prupe.1G037900	Yes	(at3g23240 : 194.0) encodes a member of the ERF (ethylene response factor) subfamily B-3 of ERF/AP2 transcription factor family (ERF1). The protein contains one AP2 domain. There are 18 members in this subfamily including ATERF-1, ATERF-2, AND ATERF-5. EREBP like protein that binds GCC box of ethylene regulated promoters such as basic chitinases. Constitutive expression of ERF1 phenocopies ethyle…
Prupe.1G038000	Yes	no hits & (original description: no original description)
Prupe.1G038100	Yes	no hits & (original description: no original description)
Prupe.1G038200	Yes	no hits & (original description: no original description)
Prupe.1G038300	Yes	no hits & (original description: no original description)
Prupe.1G038400	Yes	no hits & (original description: no original description)
Prupe.1G038500	Yes	(p48489|pp1_orysa : 572.0) Serine/threonine-protein phosphatase PP1 (EC 3.1.3.16) - Oryza sativa (Rice) & (loc_os03g16110.3 : 572.0) no description available & (at5g43380 : 558.0) encodes a type I serine/threonine protein phosphatase expressed in expressed in roots, rosettes and flowers.; type one serine/threonine protein phosphatase 6 (TOPP6); CONTAINS InterPro DOMAIN/s: Metallophosphoesterase (…
Prupe.1G038600	Yes	(at5g43360 : 759.0) Encodes Pht1;3, a member of the Pht1 family of phosphate transporters which include: Pht1;1/At5g43350, Pht1;2/At5g43370, Pht1;3/At5g43360, Pht1;4/At2g38940, Pht1;5/At2g32830, Pht1;6/At5g43340, Pht1;7/At3g54700, Pht1;8/At1g20860, Pht1;9/At1g76430 (Plant Journal 2002, 31:341).; phosphate transporter 1;3 (PHT1;3); FUNCTIONS IN: phosphate transmembrane transporter activity, carboh…
Prupe.1G038700	Yes	(at2g38940 : 768.0) Encodes Pht1;4, a member of the Pht1 family of phosphate transporters which include: Pht1;1/At5g43350, Pht1;2/At5g43370, Pht1;3/At5g43360, Pht1;4/At2g38940, Pht1;5/At2g32830, Pht1;6/At5g43340, Pht1;7/At3g54700, Pht1;8/At1g20860, Pht1;9/At1g76430 (Plant Journal 2002, 31:341).; phosphate transporter 1;4 (PHT1;4); FUNCTIONS IN: phosphate transmembrane transporter activity, carboh…
Prupe.1G038800	Yes	(at1g08650 : 310.0) Encodes a phosphoenolpyruvate carboxylase kinase that is expressed at highest levels in leaves. Expression is induced by light.; phosphoenolpyruvate carboxylase kinase 1 (PPCK1); FUNCTIONS IN: protein serine/threonine kinase activity, kinase activity; INVOLVED IN: protein amino acid phosphorylation; LOCATED IN: cellular_component unknown; EXPRESSED IN: 20 plant structures; EXP…
Prupe.1G038900	Yes	(at1g04400 : 778.0) Blue light receptor mediating blue-light regulated cotyledon expansion and flowering time. Positive regulator of the flowering-time gene CONSTANS. This gene possesses a light-induced CNT2 N-terminal homodimerisation domain.Involved in blue-light induced stomatal opening. Involved in triggering chromatin decondensation. An 80-residue motif (NC80) is sufficient to confer CRY2s p…
Prupe.1G039000	Yes	(q8sag3|adf_vitvi : 234.0) Actin-depolymerizing factor (ADF) - Vitis vinifera (Grape) & (loc_os12g43340.1 : 212.0) no description available & (at2g31200 : 209.0) Encodes actin depolymerizing factor 6 (ADF6).; actin depolymerizing factor 6 (ADF6); FUNCTIONS IN: actin binding; INVOLVED IN: biological_process unknown; LOCATED IN: intracellular; EXPRESSED IN: 24 plant structures; EXPRESSED DURING: 15…
Prupe.1G039100	Yes	(at3g25520 : 427.0) Encodes ribosomal protein L5 that binds to 5S ribosomal RNA and in involved in its export from the nucleus to the cytoplasm. Identified in a screen for enhancers of as1. as1/pgy double mutants show defects in leaf vascular patterning and adaxial cell fate. Double mutant analysis indicates pgy genes function in the same pathway as REV, KAN1 and KAN2.; ribosomal protein L5 (ATL5…
Prupe.1G039200	Yes	(at2g31180 : 231.0) Member of the R2R3 factor gene family.; myb domain protein 14 (MYB14); CONTAINS InterPro DOMAIN/s: SANT, DNA-binding (InterPro:IPR001005), Homeodomain-like (InterPro:IPR009057), Myb, DNA-binding (InterPro:IPR014778), HTH transcriptional regulator, Myb-type, DNA-binding (InterPro:IPR017930), Homeodomain-related (InterPro:IPR012287), Myb transcription factor (InterPro:IPR015495)…
Prupe.1G039300	Yes	(o48905|mdhc_medsa : 601.0) Malate dehydrogenase, cytoplasmic (EC 1.1.1.37) - Medicago sativa (Alfalfa) & (loc_os10g33800.1 : 589.0) no description available & (at1g04410 : 583.0) Lactate/malate dehydrogenase family protein; FUNCTIONS IN: in 6 functions; INVOLVED IN: response to cadmium ion, response to zinc ion, response to salt stress; LOCATED IN: in 7 components; EXPRESSED IN: 26 plant structu…
Prupe.1G039400	Yes	no hits & (original description: no original description)
Prupe.1G039500	Yes	(loc_os08g03390.1 : 704.0) no description available & (at1g65660 : 687.0) Encodes a CCHC zinc finger protein that may function as a step II splicing factor. In an epigenetic allele of SMP1 (in which SMP1 and SMP2 mRNA is reduced) organs are smaller and contain fewer cells.; SWELLMAP 1 (SMP1); CONTAINS InterPro DOMAIN/s: Zinc finger, CCHC-type (InterPro:IPR001878), Pre-mRNA splicing Prp18-interact…
Prupe.1G039600	Yes	no hits & (original description: no original description)
Prupe.1G039700	Yes	(loc_os03g41510.2 : 573.0) no description available & (at1g04420 : 565.0) NAD(P)-linked oxidoreductase superfamily protein; FUNCTIONS IN: oxidoreductase activity, aldo-keto reductase activity; INVOLVED IN: oxidation reduction; LOCATED IN: chloroplast, chloroplast stroma, chloroplast envelope; EXPRESSED IN: 23 plant structures; EXPRESSED DURING: 13 growth stages; CONTAINS InterPro DOMAIN/s: Aldo/k…
Prupe.1G039800	Yes	(q40665|tbb3_orysa : 199.0) Tubulin beta-3 chain (Beta-3 tubulin) - Oryza sativa (Rice) & (loc_os06g46000.1 : 199.0) no description available & (gnl|cdd|30218 : 197.0) no description available & (at1g75780 : 195.0) beta tubulin gene downregulated by phytochrome A (phyA)-mediated far-red light high-irradiance and the phytochrome B (phyB)-mediated red light high-irradiance responses; tubulin beta-1…
Prupe.1G039900	Yes	(gnl|cdd|35627 : 219.0) no description available & (p32110|gstx6_soybn : 215.0) Probable glutathione S-transferase (EC 2.5.1.18) (Heat shock protein 26A) (G2-4) - Glycine max (Soybean) & (loc_os09g29200.1 : 210.0) no description available & (at2g29420 : 205.0) Encodes glutathione transferase belonging to the tau class of GSTs. Naming convention according to Wagner et al. (2002). Induced by Salicy…
Prupe.1G040000	Yes	(loc_os03g41510.2 : 590.0) no description available & (at1g04420 : 587.0) NAD(P)-linked oxidoreductase superfamily protein; FUNCTIONS IN: oxidoreductase activity, aldo-keto reductase activity; INVOLVED IN: oxidation reduction; LOCATED IN: chloroplast, chloroplast stroma, chloroplast envelope; EXPRESSED IN: 23 plant structures; EXPRESSED DURING: 13 growth stages; CONTAINS InterPro DOMAIN/s: Aldo/k…
Prupe.1G040100	Yes	(at4g14368 : 1275.0) Regulator of chromosome condensation (RCC1) family protein; FUNCTIONS IN: zinc ion binding; CONTAINS InterPro DOMAIN/s: Regulator of chromosome condensation/beta-lactamase-inhibitor protein II (InterPro:IPR009091), Zinc finger, FYVE-type (InterPro:IPR000306), Zinc finger, FYVE-related (InterPro:IPR017455), Regulator of chromosome condensation, RCC1 (InterPro:IPR000408), Pleck…
Prupe.1G040200	Yes	(at3g23280 : 514.0) XB3 ortholog 5 in Arabidopsis thaliana (XBAT35); FUNCTIONS IN: zinc ion binding; EXPRESSED IN: 23 plant structures; EXPRESSED DURING: 15 growth stages; CONTAINS InterPro DOMAIN/s: Zinc finger, RING-type (InterPro:IPR001841), Ankyrin repeat-containing domain (InterPro:IPR020683), Ankyrin repeat (InterPro:IPR002110); BEST Arabidopsis thaliana protein match is: XB3 ortholog 4 in …
Prupe.1G040300	Yes	(gnl|cdd|68427 : 226.0) no description available & (at3g23290 : 210.0) LIGHT SENSITIVE HYPOCOTYLS 4 (LSH4); CONTAINS InterPro DOMAIN/s: Protein of unknown function DUF640 (InterPro:IPR006936); BEST Arabidopsis thaliana protein match is: Protein of unknown function (DUF640) (TAIR:AT2G31160.1); Has 30201 Blast hits to 17322 proteins in 780 species: Archae - 12; Bacteria - 1396; Metazoa - 17338; Fun…
Prupe.1G040400	Yes	(at1g04430 : 975.0) S-adenosyl-L-methionine-dependent methyltransferases superfamily protein; INVOLVED IN: biological_process unknown; LOCATED IN: Golgi apparatus, plasma membrane; EXPRESSED IN: 26 plant structures; EXPRESSED DURING: 15 growth stages; CONTAINS InterPro DOMAIN/s: Protein of unknown function DUF248, methyltransferase putative (InterPro:IPR004159); BEST Arabidopsis thaliana protein …
Prupe.1G040500	Yes	(at4g14350 : 877.0) AGC (cAMP-dependent, cGMP-dependent and protein kinase C) kinase family protein; FUNCTIONS IN: protein kinase activity, kinase activity, ATP binding; INVOLVED IN: protein amino acid phosphorylation; LOCATED IN: cytosol, nucleus, plasma membrane, cytoplasm, phragmoplast; EXPRESSED IN: 23 plant structures; EXPRESSED DURING: 13 growth stages; CONTAINS InterPro DOMAIN/s: Protein k…
Prupe.1G040600	Yes	(at3g23330 : 775.0) Tetratricopeptide repeat (TPR)-like superfamily protein; CONTAINS InterPro DOMAIN/s: Pentatricopeptide repeat (InterPro:IPR002885); BEST Arabidopsis thaliana protein match is: mitochondrial editing factor 22 (TAIR:AT3G12770.1); Has 38045 Blast hits to 13879 proteins in 261 species: Archae - 0; Bacteria - 10; Metazoa - 50; Fungi - 109; Plants - 37267; Viruses - 0; Other Eukaryo…
Prupe.1G040700	Yes	(at3g23340 : 669.0) casein kinase I-like 10 (ckl10); FUNCTIONS IN: protein serine/threonine kinase activity, protein kinase activity, kinase activity, ATP binding; INVOLVED IN: protein amino acid phosphorylation; LOCATED IN: cellular_component unknown; EXPRESSED IN: 18 plant structures; EXPRESSED DURING: 12 growth stages; CONTAINS InterPro DOMAIN/s: Protein kinase, ATP binding site (InterPro:IPR0…
Prupe.1G040800	Yes	no hits & (original description: no original description)
Prupe.1G040900	Yes	no hits & (original description: no original description)
Prupe.1G041000	Yes	(at3g23350 : 208.0) ENTH/VHS family protein; CONTAINS InterPro DOMAIN/s: Epsin, N-terminal (InterPro:IPR001026), Epsin-like, N-terminal (InterPro:IPR013809), ENTH/VHS (InterPro:IPR008942); BEST Arabidopsis thaliana protein match is: ENTH/VHS family protein (TAIR:AT3G46540.1); Has 1024 Blast hits to 1024 proteins in 183 species: Archae - 0; Bacteria - 0; Metazoa - 583; Fungi - 200; Plants - 173; V…
Prupe.1G041100	Yes	(at5g43310 : 736.0) COP1-interacting protein-related; EXPRESSED IN: 21 plant structures; EXPRESSED DURING: 13 growth stages; BEST Arabidopsis thaliana protein match is: COP1-interacting protein 7 (TAIR:AT4G27430.2). & (loc_os03g64320.1 : 507.0) no description available & (reliability: 1472.0) & (original description: no original description)
Prupe.1G041200	Yes	(at3g23360 : 236.0) Protein phosphatase 2C family protein; FUNCTIONS IN: protein serine/threonine phosphatase activity, catalytic activity; INVOLVED IN: biological_process unknown; EXPRESSED IN: fruit; CONTAINS InterPro DOMAIN/s: Protein phosphatase 2C-related (InterPro:IPR001932), Protein phosphatase 2C (InterPro:IPR015655), Protein phosphatase 2C, N-terminal (InterPro:IPR014045); BEST Arabidops…
Prupe.1G041300	Yes	(at1g50180 : 451.0) NB-ARC domain-containing disease resistance protein; FUNCTIONS IN: ATP binding; INVOLVED IN: apoptosis, defense response; LOCATED IN: cellular_component unknown; EXPRESSED IN: shoot; CONTAINS InterPro DOMAIN/s: NB-ARC (InterPro:IPR002182), Disease resistance protein (InterPro:IPR000767); BEST Arabidopsis thaliana protein match is: Disease resistance protein (CC-NBS-LRR class) …
Prupe.1G041400	Yes	(at3g23370 : 211.0) RNA-binding (RRM/RBD/RNP motifs) family protein; FUNCTIONS IN: nucleic acid binding; INVOLVED IN: biological_process unknown; LOCATED IN: cellular_component unknown; CONTAINS InterPro DOMAIN/s: RNA recognition motif, RNP-1 (InterPro:IPR000504); Has 30201 Blast hits to 17322 proteins in 780 species: Archae - 12; Bacteria - 1396; Metazoa - 17338; Fungi - 3422; Plants - 5037; Vir…
Prupe.1G041500	Yes	(loc_os04g43540.1 : 186.0) no description available & (at4g27090 : 177.0) Ribosomal protein L14; FUNCTIONS IN: structural constituent of ribosome; INVOLVED IN: translation, ribosome biogenesis; LOCATED IN: in 8 components; EXPRESSED IN: 24 plant structures; EXPRESSED DURING: 13 growth stages; CONTAINS InterPro DOMAIN/s: Ribosomal protein L14 (InterPro:IPR002784); BEST Arabidopsis thaliana protein…
Prupe.1G041600	Yes	(at3g25400 : 132.0) CONTAINS InterPro DOMAIN/s: NTP Pyrophosphohydrolase MazG-related, RS21-C6 (InterPro:IPR011394), EAR (InterPro:IPR009039), NTP pyrophosphohydrolase MazG, putative catalytic core (InterPro:IPR004518); Has 1123 Blast hits to 1121 proteins in 452 species: Archae - 22; Bacteria - 753; Metazoa - 81; Fungi - 3; Plants - 83; Viruses - 0; Other Eukaryotes - 181 (source: NCBI BLink). &…
Prupe.1G041700	Yes	(loc_os02g40890.2 : 310.0) no description available & (at2g33470 : 309.0) glycolipid transfer protein 1 (GLTP1); FUNCTIONS IN: glycolipid transporter activity, glycolipid binding; INVOLVED IN: glycolipid transport; LOCATED IN: plasma membrane; EXPRESSED IN: 25 plant structures; EXPRESSED DURING: 15 growth stages; CONTAINS InterPro DOMAIN/s: Glycolipid transfer protein, GLTP (InterPro:IPR014830); …
Prupe.1G041800	Yes	(loc_os01g65210.1 : 87.0) no description available & (at4g28556 : 85.9) Encodes RIC7, the downstream effector of active Rop2 GTPase.; RIC7; CONTAINS InterPro DOMAIN/s: PAK-box/P21-Rho-binding (InterPro:IPR000095); BEST Arabidopsis thaliana protein match is: ROP-interactive CRIB motif-containing protein 6 (TAIR:AT2G20430.1); Has 35333 Blast hits to 34131 proteins in 2444 species: Archae - 798; Bac…
Prupe.1G041900	Yes	(chl4|518163 : 190.0) no description available & (loc_os04g53620.1 : 190.0) no description available & (at4g02890 : 189.0) Polyubiquitin gene containing 4 ubiquitin repeats.; UBQ14; CONTAINS InterPro DOMAIN/s: Ubiquitin subgroup (InterPro:IPR019956), Ubiquitin conserved site (InterPro:IPR019954), Ubiquitin (InterPro:IPR000626), Ubiquitin supergroup (InterPro:IPR019955); BEST Arabidopsis thaliana …
Prupe.1G042000	Yes	(chl4|518163 : 196.0) no description available & (at4g02890 : 194.0) Polyubiquitin gene containing 4 ubiquitin repeats.; UBQ14; CONTAINS InterPro DOMAIN/s: Ubiquitin subgroup (InterPro:IPR019956), Ubiquitin conserved site (InterPro:IPR019954), Ubiquitin (InterPro:IPR000626), Ubiquitin supergroup (InterPro:IPR019955); BEST Arabidopsis thaliana protein match is: polyubiquitin 10 (TAIR:AT4G05320.6);…
Prupe.1G042100	Yes	(at4g14330 : 783.0) P-loop containing nucleoside triphosphate hydrolases superfamily protein; FUNCTIONS IN: microtubule motor activity, ATP binding; INVOLVED IN: microtubule-based movement; LOCATED IN: phragmoplast; EXPRESSED IN: 13 plant structures; EXPRESSED DURING: 7 growth stages; CONTAINS InterPro DOMAIN/s: Kinesin, motor domain (InterPro:IPR001752); BEST Arabidopsis thaliana protein match i…
Prupe.1G042200	Yes	(at3g23400 : 261.0) fibrillin 4 (FIB4); FUNCTIONS IN: structural molecule activity; LOCATED IN: in 8 components; EXPRESSED IN: 24 plant structures; EXPRESSED DURING: 14 growth stages; CONTAINS InterPro DOMAIN/s: Plastid lipid-associated protein/fibrillin (InterPro:IPR006843); BEST Arabidopsis thaliana protein match is: Plastid-lipid associated protein PAP / fibrillin family protein (TAIR:AT3G2607…
Prupe.1G042300	Yes	(at4g14310 : 745.0) Transducin/WD40 repeat-like superfamily protein; INVOLVED IN: biological_process unknown; LOCATED IN: cell wall; EXPRESSED IN: male gametophyte; EXPRESSED DURING: L mature pollen stage, M germinated pollen stage; CONTAINS InterPro DOMAIN/s: WD40 repeat-like-containing domain (InterPro:IPR011046); Has 1761 Blast hits to 1518 proteins in 267 species: Archae - 12; Bacteria - 193;…
Prupe.1G042400	Yes	(at3g23410 : 872.0) Encodes a fatty alcohol oxidase.; fatty alcohol oxidase 3 (FAO3); CONTAINS InterPro DOMAIN/s: FAD-dependent pyridine nucleotide-disulphide oxidoreductase (InterPro:IPR013027), Glucose-methanol-choline oxidoreductase, N-terminal (InterPro:IPR000172), Glucose-methanol-choline oxidoreductase, C-terminal (InterPro:IPR007867), Long-chain fatty alcohol dehydrogenase (InterPro:IPR012…
Prupe.1G042500	Yes	(at3g23430 : 996.0) mutant is deficient in the transfer of phosphate from root epidermal and cortical cells to the xylem. encodes protein with the mainly hydrophilic N-terminal and the C-terminal containing 6 potential membrane-spanning domains.; phosphate 1 (PHO1); INVOLVED IN: cellular response to phosphate starvation, phosphate transport; LOCATED IN: integral to membrane; EXPRESSED IN: 13 plan…
Prupe.1G042600	Yes	no hits & (original description: no original description)
Prupe.1G042700	Yes	no hits & (original description: no original description)
Prupe.1G042800	Yes	(at3g18450 : 119.0) PLAC8 family protein; CONTAINS InterPro DOMAIN/s: Protein of unknown function Cys-rich (InterPro:IPR006461); BEST Arabidopsis thaliana protein match is: PLAC8 family protein (TAIR:AT3G18460.1); Has 593 Blast hits to 592 proteins in 66 species: Archae - 0; Bacteria - 0; Metazoa - 68; Fungi - 27; Plants - 497; Viruses - 0; Other Eukaryotes - 1 (source: NCBI BLink). & (loc_os02g3…
Prupe.1G042900	Yes	(gnl|cdd|39857 : 163.0) no description available & (at1g58400 : 146.0) Disease resistance protein (CC-NBS-LRR class) family; FUNCTIONS IN: ATP binding; INVOLVED IN: defense response, apoptosis; LOCATED IN: cellular_component unknown; CONTAINS InterPro DOMAIN/s: NB-ARC (InterPro:IPR002182), Disease resistance protein (InterPro:IPR000767); BEST Arabidopsis thaliana protein match is: Disease resista…
Prupe.1G043000	Yes	(at3g18460 : 87.4) PLAC8 family protein; CONTAINS InterPro DOMAIN/s: Protein of unknown function Cys-rich (InterPro:IPR006461); BEST Arabidopsis thaliana protein match is: PLAC8 family protein (TAIR:AT3G18450.1); Has 685 Blast hits to 684 proteins in 81 species: Archae - 0; Bacteria - 0; Metazoa - 90; Fungi - 48; Plants - 538; Viruses - 0; Other Eukaryotes - 9 (source: NCBI BLink). & (loc_os03g61…
Prupe.1G043100	Yes	(at5g43470 : 513.0) Confers resistance to Peronospora parasitica. In arabidopsis ecotype Dijon-17, HRT-mediated signaling is dependent on light for the induction of hypersensitive response and resistance to turnip crinkle virus.; RECOGNITION OF PERONOSPORA PARASITICA 8 (RPP8); FUNCTIONS IN: nucleotide binding; INVOLVED IN: defense response to virus, response to light stimulus, response to other o…
Prupe.1G043200	Yes	(at3g18460 : 102.0) PLAC8 family protein; CONTAINS InterPro DOMAIN/s: Protein of unknown function Cys-rich (InterPro:IPR006461); BEST Arabidopsis thaliana protein match is: PLAC8 family protein (TAIR:AT3G18450.1); Has 685 Blast hits to 684 proteins in 81 species: Archae - 0; Bacteria - 0; Metazoa - 90; Fungi - 48; Plants - 538; Viruses - 0; Other Eukaryotes - 9 (source: NCBI BLink). & (loc_os03g6…
Prupe.1G043300	Yes	(at3g18450 : 112.0) PLAC8 family protein; CONTAINS InterPro DOMAIN/s: Protein of unknown function Cys-rich (InterPro:IPR006461); BEST Arabidopsis thaliana protein match is: PLAC8 family protein (TAIR:AT3G18460.1); Has 593 Blast hits to 592 proteins in 66 species: Archae - 0; Bacteria - 0; Metazoa - 68; Fungi - 27; Plants - 497; Viruses - 0; Other Eukaryotes - 1 (source: NCBI BLink). & (loc_os03g6…
Prupe.1G043400	Yes	(at3g18470 : 99.4) PLAC8 family protein; CONTAINS InterPro DOMAIN/s: Protein of unknown function Cys-rich (InterPro:IPR006461); BEST Arabidopsis thaliana protein match is: PLAC8 family protein (TAIR:AT1G49030.1); Has 854 Blast hits to 853 proteins in 105 species: Archae - 0; Bacteria - 0; Metazoa - 132; Fungi - 122; Plants - 567; Viruses - 0; Other Eukaryotes - 33 (source: NCBI BLink). & (loc_os0…
Prupe.1G043500	Yes	(loc_os02g36940.1 : 127.0) no description available & (at3g18460 : 124.0) PLAC8 family protein; CONTAINS InterPro DOMAIN/s: Protein of unknown function Cys-rich (InterPro:IPR006461); BEST Arabidopsis thaliana protein match is: PLAC8 family protein (TAIR:AT3G18450.1); Has 685 Blast hits to 684 proteins in 81 species: Archae - 0; Bacteria - 0; Metazoa - 90; Fungi - 48; Plants - 538; Viruses - 0; Ot…
Prupe.1G043600	Yes	(at1g50180 : 267.0) NB-ARC domain-containing disease resistance protein; FUNCTIONS IN: ATP binding; INVOLVED IN: apoptosis, defense response; LOCATED IN: cellular_component unknown; EXPRESSED IN: shoot; CONTAINS InterPro DOMAIN/s: NB-ARC (InterPro:IPR002182), Disease resistance protein (InterPro:IPR000767); BEST Arabidopsis thaliana protein match is: Disease resistance protein (CC-NBS-LRR class) …
Prupe.1G043700	Yes	(at1g50180 : 571.0) NB-ARC domain-containing disease resistance protein; FUNCTIONS IN: ATP binding; INVOLVED IN: apoptosis, defense response; LOCATED IN: cellular_component unknown; EXPRESSED IN: shoot; CONTAINS InterPro DOMAIN/s: NB-ARC (InterPro:IPR002182), Disease resistance protein (InterPro:IPR000767); BEST Arabidopsis thaliana protein match is: Disease resistance protein (CC-NBS-LRR class) …
Prupe.1G043800	Yes	(at3g18470 : 80.9) PLAC8 family protein; CONTAINS InterPro DOMAIN/s: Protein of unknown function Cys-rich (InterPro:IPR006461); BEST Arabidopsis thaliana protein match is: PLAC8 family protein (TAIR:AT1G49030.1); Has 854 Blast hits to 853 proteins in 105 species: Archae - 0; Bacteria - 0; Metazoa - 132; Fungi - 122; Plants - 567; Viruses - 0; Other Eukaryotes - 33 (source: NCBI BLink). & (reliabi…
Prupe.1G043900	Yes	(original description: no original description)
Prupe.1G044000	Yes	(at4g14305 : 231.0) Peroxisomal membrane 22 kDa (Mpv17/PMP22) family protein; FUNCTIONS IN: molecular_function unknown; INVOLVED IN: biological_process unknown; LOCATED IN: integral to membrane; CONTAINS InterPro DOMAIN/s: Mpv17/PMP22 (InterPro:IPR007248); BEST Arabidopsis thaliana protein match is: Peroxisomal membrane 22 kDa (Mpv17/PMP22) family protein (TAIR:AT4G04470.1); Has 30201 Blast hits …
Prupe.1G044100	Yes	no hits & (original description: no original description)
Prupe.1G044200	No	no hits & (original description: no original description)
Prupe.1G044300	Yes	(at3g23440 : 82.4) EMBRYO SAC DEVELOPMENT ARREST 6 (EDA6); BEST Arabidopsis thaliana protein match is: unknown protein (TAIR:AT5G44060.1); Has 61 Blast hits to 61 proteins in 10 species: Archae - 0; Bacteria - 0; Metazoa - 0; Fungi - 0; Plants - 61; Viruses - 0; Other Eukaryotes - 0 (source: NCBI BLink). & (reliability: 164.8) & (original description: no original description)
Prupe.1G044400	Yes	no hits & (original description: no original description)
Prupe.1G044500	Yes	no hits & (original description: no original description)
Prupe.1G044600	Yes	(loc_os10g33290.2 : 740.0) no description available & (at4g28600 : 657.0) encodes a calmodulin-binding protein that is expressed in pollen, suspension culture cells, flowers, and fruits.; no pollen germination related 2 (NPGR2); FUNCTIONS IN: calmodulin binding; LOCATED IN: plasma membrane; EXPRESSED IN: 25 plant structures; EXPRESSED DURING: 14 growth stages; CONTAINS InterPro DOMAIN/s: Tetratri…
Prupe.1G044700	Yes	(loc_os04g43540.1 : 188.0) no description available & (at2g20450 : 178.0) Ribosomal protein L14; FUNCTIONS IN: structural constituent of ribosome; INVOLVED IN: translation, ribosome biogenesis; LOCATED IN: ribosome, cytosolic large ribosomal subunit, endoplasmic reticulum, vacuole; EXPRESSED IN: 23 plant structures; EXPRESSED DURING: 13 growth stages; CONTAINS InterPro DOMAIN/s: Ribosomal protein…
Prupe.1G044800	Yes	(loc_os10g25320.2 : 441.0) no description available & (at3g07300 : 427.0) NagB/RpiA/CoA transferase-like superfamily protein; FUNCTIONS IN: GTP binding, translation initiation factor activity; INVOLVED IN: translational initiation, cellular metabolic process; LOCATED IN: eukaryotic translation initiation factor 2B complex; EXPRESSED IN: 24 plant structures; EXPRESSED DURING: 15 growth stages; CON…
Prupe.1G044900	Yes	(q40312|pglr_medsa : 323.0) Polygalacturonase precursor (EC 3.2.1.15) (PG) (Pectinase) - Medicago sativa (Alfalfa) & (at3g07840 : 316.0) Pectin lyase-like superfamily protein; FUNCTIONS IN: polygalacturonase activity; INVOLVED IN: carbohydrate metabolic process; LOCATED IN: endomembrane system; EXPRESSED IN: petal, leaf whorl, male gametophyte, flower; EXPRESSED DURING: L mature pollen stage, M g…
Prupe.1G045000	Yes	(at3g07830 : 343.0) Pectin lyase-like superfamily protein; FUNCTIONS IN: polygalacturonase activity; INVOLVED IN: carbohydrate metabolic process; LOCATED IN: plant-type cell wall; EXPRESSED IN: 7 plant structures; EXPRESSED DURING: L mature pollen stage, M germinated pollen stage, 4 anthesis, petal differentiation and expansion stage; CONTAINS InterPro DOMAIN/s: Pectin lyase fold/virulence factor…
Prupe.1G045100	Yes	(at2g33450 : 166.0) Ribosomal L28 family; FUNCTIONS IN: structural constituent of ribosome; INVOLVED IN: translation; LOCATED IN: ribosome, chloroplast, membrane; EXPRESSED IN: 22 plant structures; EXPRESSED DURING: 13 growth stages; CONTAINS InterPro DOMAIN/s: Ribosomal protein L28 (InterPro:IPR001383); Has 3594 Blast hits to 3594 proteins in 1265 species: Archae - 0; Bacteria - 2589; Metazoa - …
Prupe.1G045200	Yes	(loc_os03g04520.2 : 317.0) no description available & (at2g33435 : 205.0) RNA-binding (RRM/RBD/RNP motifs) family protein; FUNCTIONS IN: RNA binding, nucleotide binding, nucleic acid binding; INVOLVED IN: biological_process unknown; LOCATED IN: cellular_component unknown; CONTAINS InterPro DOMAIN/s: RNA recognition motif, RNP-1 (InterPro:IPR000504), Nucleotide-binding, alpha-beta plait (InterPro:…
Prupe.1G045300	Yes	(at1g32580 : 305.0) plastid developmental protein DAG, putative; BEST Arabidopsis thaliana protein match is: plastid developmental protein DAG, putative (TAIR:AT2G35240.1); Has 256 Blast hits to 233 proteins in 13 species: Archae - 0; Bacteria - 0; Metazoa - 0; Fungi - 0; Plants - 256; Viruses - 0; Other Eukaryotes - 0 (source: NCBI BLink). & (loc_os04g51280.1 : 265.0) no description available & …
Prupe.1G045400	Yes	(q9fsg7|tp1a_maldo : 298.0) Thaumatin-like protein 1a precursor (Allergen Mal d 2) (Mdtl1) (Pathogenesis-related protein 5a) (PR-5a) - Malus domestica (Apple) (Malus sylvestris) & (gnl|cdd|47535 : 268.0) no description available & (at1g20030 : 256.0) Pathogenesis-related thaumatin superfamily protein; CONTAINS InterPro DOMAIN/s: Thaumatin, conserved site (InterPro:IPR017949), Thaumatin, pathogene…
Prupe.1G045500	Yes	(at3g23490 : 245.0) cyanase; cyanase (CYN); FUNCTIONS IN: hydro-lyase activity, DNA binding, cyanate hydratase activity; INVOLVED IN: cyanate metabolic process, metabolic process; EXPRESSED IN: 22 plant structures; EXPRESSED DURING: 13 growth stages; CONTAINS InterPro DOMAIN/s: Lambda repressor-like, DNA-binding (InterPro:IPR010982), Cyanase (InterPro:IPR008076), Cyanate lyase, C-terminal (InterP…
Prupe.1G045600	Yes	(at5g46050 : 800.0) Encodes a di- and tri-peptide transporter involved in responses to wounding, virulent bacterial pathogens, and high NaCl concentrations. The protein is predicted to have 12 transmembrane helicies.; peptide transporter 3 (PTR3); FUNCTIONS IN: dipeptide transporter activity, tripeptide transporter activity, transporter activity; INVOLVED IN: in 12 processes; LOCATED IN: membrane…
Prupe.1G045700	Yes	(at2g33420 : 1395.0) CONTAINS InterPro DOMAIN/s: Munc13 homology 1 (InterPro:IPR014770), Protein of unknown function DUF810 (InterPro:IPR008528), Mammalian uncoordinated homology 13, domain 2 (InterPro:IPR014772); BEST Arabidopsis thaliana protein match is: Protein of unknown function (DUF810) (TAIR:AT1G04470.1); Has 196 Blast hits to 182 proteins in 26 species: Archae - 0; Bacteria - 2; Metazoa …
Prupe.1G045800	Yes	(at3g23530 : 1372.0) Cyclopropane-fatty-acyl-phospholipid synthase; FUNCTIONS IN: cyclopropane-fatty-acyl-phospholipid synthase activity; INVOLVED IN: lipid biosynthetic process; LOCATED IN: endomembrane system; CONTAINS InterPro DOMAIN/s: Amine oxidase (InterPro:IPR002937), Cyclopropane-fatty-acyl-phospholipid/mycolic acid synthase (InterPro:IPR003333), Adrenodoxin reductase (InterPro:IPR000759)…
Prupe.1G045900	Yes	(at4g14300 : 293.0) RNA-binding (RRM/RBD/RNP motifs) family protein; FUNCTIONS IN: RNA binding, nucleotide binding, nucleic acid binding; INVOLVED IN: biological_process unknown; LOCATED IN: cellular_component unknown; EXPRESSED IN: 23 plant structures; EXPRESSED DURING: 14 growth stages; CONTAINS InterPro DOMAIN/s: RNA recognition motif, RNP-1 (InterPro:IPR000504), Nucleotide-binding, alpha-beta…
Prupe.1G046000	Yes	no hits & (original description: no original description)
Prupe.1G046100	Yes	no hits & (original description: no original description)
Prupe.1G046200	Yes	(at2g33385 : 339.0) actin-related protein C2B (arpc2b); CONTAINS InterPro DOMAIN/s: Arp2/3 complex, 34kDa subunit p34-Arc (InterPro:IPR007188); BEST Arabidopsis thaliana protein match is: Arp2/3 complex, 34 kD subunit p34-Arc (TAIR:AT1G30825.1). & (loc_os04g43290.1 : 253.0) no description available & (ipr007188 : 99.27252) Arp2/3 complex, 34kDa subunit p34-Arc & (gnl|cdd|38037 : 98.9) no descript…
Prupe.1G046300	Yes	no hits & (original description: no original description)
Prupe.1G046400	Yes	(at1g80550 : 557.0) Pentatricopeptide repeat (PPR) superfamily protein; INVOLVED IN: biological_process unknown; LOCATED IN: mitochondrion; EXPRESSED IN: 24 plant structures; EXPRESSED DURING: 15 growth stages; CONTAINS InterPro DOMAIN/s: Pentatricopeptide repeat (InterPro:IPR002885); BEST Arabidopsis thaliana protein match is: Tetratricopeptide repeat (TPR)-like superfamily protein (TAIR:AT5G150…
Prupe.1G046500	Yes	(at2g05620 : 168.0) Involved in electron flow in Photosystem I. Essential for photoprotection.; proton gradient regulation 5 (PGR5); FUNCTIONS IN: electron carrier activity; INVOLVED IN: response to water deprivation, response to high light intensity, photosynthetic electron transport in photosystem I; LOCATED IN: chloroplast thylakoid membrane, chloroplast, chloroplast thylakoid; EXPRESSED IN: 3…
Prupe.1G046600	Yes	(q03389|if4e2_wheat : 272.0) Eukaryotic translation initiation factor 4E-2 (eIF4E-2) (eIF-4E-2) (mRNA cap-binding protein) (eIF-(iso)4F 25 kDa subunit) (eIF-(iso)4F p28 subunit) - Triticum aestivum (Wheat) & (loc_os10g32970.1 : 271.0) no description available & (gnl|cdd|85593 : 246.0) no description available & (at5g35620 : 243.0) Cap-binding protein, binds to the 5 cap structure of nuclear-encod…
Prupe.1G046700	Yes	(at5g43470 : 518.0) Confers resistance to Peronospora parasitica. In arabidopsis ecotype Dijon-17, HRT-mediated signaling is dependent on light for the induction of hypersensitive response and resistance to turnip crinkle virus.; RECOGNITION OF PERONOSPORA PARASITICA 8 (RPP8); FUNCTIONS IN: nucleotide binding; INVOLVED IN: defense response to virus, response to light stimulus, response to other o…
Prupe.1G046800	Yes	(at4g26740 : 369.0) Encodes caleosin, a 27-kDa protein found within seed lipid bodies. Gene is expressed preferentially in the embryo, has similarity to a rice ABA-responsive gene, EFA27. Catalyze hydroperoxide-dependent mono-oxygenation reactions. Require calcium for peroxygenase activity. Probably deeply buried in lipid droplets or microsomes.; seed gene 1 (ATS1); FUNCTIONS IN: heme oxygenase (…
Prupe.1G046900	Yes	(at1g04040 : 284.0) HAD superfamily, subfamily IIIB acid phosphatase ; FUNCTIONS IN: acid phosphatase activity; INVOLVED IN: biological_process unknown; LOCATED IN: cell wall, plasma membrane, vacuole, plant-type cell wall; EXPRESSED IN: 19 plant structures; EXPRESSED DURING: 9 growth stages; CONTAINS InterPro DOMAIN/s: Acid phosphatase (Class B) (InterPro:IPR005519), Vegetative storage protein/a…
Prupe.1G047000	Yes	(at3g04400 : 257.0) embryo defective 2171 (emb2171); FUNCTIONS IN: structural constituent of ribosome; INVOLVED IN: translation, embryo development ending in seed dormancy; LOCATED IN: ribosome, cytosolic large ribosomal subunit; EXPRESSED IN: 23 plant structures; EXPRESSED DURING: 13 growth stages; CONTAINS InterPro DOMAIN/s: Ribosomal protein L14b/L23e (InterPro:IPR000218), Ribosomal protein L1…
Prupe.1G047100	Yes	(loc_os02g40770.2 : 434.0) no description available & (at3g04380 : 427.0) Encodes SUVR4, a nucleolar histone methyltransferase with preference for monomethylated H3K9. One of the four closely related Arabidopsis SUVR proteins that belong to the SU(VAR)3-9 subgroup of SET-domain proteins. Proteins containing the evolutionarily conserved SET domain are involved in regulation of eukaryotic gene expr…
Prupe.1G047200	Yes	no hits & (original description: no original description)
Prupe.1G047300	Yes	(at2g33360 : 271.0) Protein of unknown function (DUF3527); FUNCTIONS IN: molecular_function unknown; INVOLVED IN: biological_process unknown; EXPRESSED IN: 22 plant structures; EXPRESSED DURING: 12 growth stages; CONTAINS InterPro DOMAIN/s: Protein of unknown function DUF3527 (InterPro:IPR021916); BEST Arabidopsis thaliana protein match is: Protein of unknown function (DUF3527) (TAIR:AT1G04490.2)…
Prupe.1G047400	Yes	(at1g04500 : 283.0) CCT motif family protein; CONTAINS InterPro DOMAIN/s: CCT domain (InterPro:IPR010402); BEST Arabidopsis thaliana protein match is: CCT motif family protein (TAIR:AT2G33350.2); Has 1789 Blast hits to 1789 proteins in 111 species: Archae - 0; Bacteria - 6; Metazoa - 2; Fungi - 2; Plants - 1654; Viruses - 0; Other Eukaryotes - 125 (source: NCBI BLink). & (loc_os10g32900.1 : 127.0…
Prupe.1G047500	Yes	(loc_os10g32880.2 : 787.0) no description available & (at1g04510 : 738.0) Encodes MAC3A, a U-box proteins with homology to the yeast and human E3 ubiquitin ligase Prp19. Associated with the MOS4-Associated Complex (MAC). Involved in plant innate immunity.; MOS4-associated complex 3A (MAC3A); FUNCTIONS IN: ubiquitin-protein ligase activity, nucleotide binding; INVOLVED IN: response to cadmium ion,…
Prupe.1G047600	Yes	(at2g05590 : 290.0) TLD-domain containing nucleolar protein; FUNCTIONS IN: molecular_function unknown; INVOLVED IN: biological_process unknown; LOCATED IN: chloroplast; EXPRESSED IN: 23 plant structures; EXPRESSED DURING: 15 growth stages; CONTAINS InterPro DOMAIN/s: TLDc (InterPro:IPR006571); BEST Arabidopsis thaliana protein match is: TLD-domain containing nucleolar protein (TAIR:AT4G39870.2); …
Prupe.1G047700	Yes	(at5g43470 : 510.0) Confers resistance to Peronospora parasitica. In arabidopsis ecotype Dijon-17, HRT-mediated signaling is dependent on light for the induction of hypersensitive response and resistance to turnip crinkle virus.; RECOGNITION OF PERONOSPORA PARASITICA 8 (RPP8); FUNCTIONS IN: nucleotide binding; INVOLVED IN: defense response to virus, response to light stimulus, response to other o…
Prupe.1G047800	Yes	(at5g43970 : 94.7) Subunit of the TOM complex, a translocase in the outer mitochondrial membrane that selectively allows proteins with a mitochondrial targeting sequence to enter the mitochondrion.; translocase of outer membrane 22-V (TOM22-V); FUNCTIONS IN: P-P-bond-hydrolysis-driven protein transmembrane transporter activity; INVOLVED IN: protein targeting to mitochondrion; LOCATED IN: mitochon…
Prupe.1G047900	Yes	(at5g43470 : 510.0) Confers resistance to Peronospora parasitica. In arabidopsis ecotype Dijon-17, HRT-mediated signaling is dependent on light for the induction of hypersensitive response and resistance to turnip crinkle virus.; RECOGNITION OF PERONOSPORA PARASITICA 8 (RPP8); FUNCTIONS IN: nucleotide binding; INVOLVED IN: defense response to virus, response to light stimulus, response to other o…
Prupe.1G048000	Yes	(at5g43470 : 514.0) Confers resistance to Peronospora parasitica. In arabidopsis ecotype Dijon-17, HRT-mediated signaling is dependent on light for the induction of hypersensitive response and resistance to turnip crinkle virus.; RECOGNITION OF PERONOSPORA PARASITICA 8 (RPP8); FUNCTIONS IN: nucleotide binding; INVOLVED IN: defense response to virus, response to light stimulus, response to other o…
Prupe.1G048100	Yes	(at4g13330 : 470.0) S-adenosyl-L-methionine-dependent methyltransferases superfamily protein; Has 80 Blast hits to 80 proteins in 32 species: Archae - 0; Bacteria - 21; Metazoa - 13; Fungi - 0; Plants - 36; Viruses - 0; Other Eukaryotes - 10 (source: NCBI BLink). & (loc_os04g43164.1 : 448.0) no description available & (reliability: 940.0) & (original description: no original description)
Prupe.1G048200	Yes	(at4g33170 : 387.0) Tetratricopeptide repeat (TPR)-like superfamily protein; LOCATED IN: chloroplast; EXPRESSED IN: 9 plant structures; EXPRESSED DURING: 4 anthesis, F mature embryo stage, petal differentiation and expansion stage, E expanded cotyledon stage, D bilateral stage; CONTAINS InterPro DOMAIN/s: Pentatricopeptide repeat (InterPro:IPR002885); BEST Arabidopsis thaliana protein match is: T…
Prupe.1G048300	Yes	(at1g04520 : 348.0) plasmodesmata-located protein 2 (PDLP2); FUNCTIONS IN: molecular_function unknown; INVOLVED IN: N-terminal protein myristoylation, plasmodesmata-mediated intercellular transport; LOCATED IN: plasmodesma; EXPRESSED IN: 17 plant structures; EXPRESSED DURING: 12 growth stages; CONTAINS InterPro DOMAIN/s: Protein of unknown function DUF26 (InterPro:IPR002902); BEST Arabidopsis tha…
Prupe.1G048400	Yes	no hits & (original description: no original description)
Prupe.1G048500	Yes	(at5g43470 : 493.0) Confers resistance to Peronospora parasitica. In arabidopsis ecotype Dijon-17, HRT-mediated signaling is dependent on light for the induction of hypersensitive response and resistance to turnip crinkle virus.; RECOGNITION OF PERONOSPORA PARASITICA 8 (RPP8); FUNCTIONS IN: nucleotide binding; INVOLVED IN: defense response to virus, response to light stimulus, response to other o…
Prupe.1G048600	Yes	(original description: no original description)
Prupe.1G048700	Yes	(at4g02750 : 535.0) Tetratricopeptide repeat (TPR)-like superfamily protein; LOCATED IN: mitochondrion; EXPRESSED IN: 16 plant structures; EXPRESSED DURING: 7 growth stages; CONTAINS InterPro DOMAIN/s: Pentatricopeptide repeat (InterPro:IPR002885); BEST Arabidopsis thaliana protein match is: pentatricopeptide (PPR) repeat-containing protein (TAIR:AT1G09410.1); Has 56089 Blast hits to 14902 protei…
Prupe.1G048800	Yes	(at1g60000 : 285.0) RNA-binding (RRM/RBD/RNP motifs) family protein; FUNCTIONS IN: RNA binding; INVOLVED IN: biological_process unknown; LOCATED IN: chloroplast; EXPRESSED IN: 22 plant structures; EXPRESSED DURING: 13 growth stages; Has 8 Blast hits to 8 proteins in 2 species: Archae - 0; Bacteria - 0; Metazoa - 0; Fungi - 0; Plants - 8; Viruses - 0; Other Eukaryotes - 0 (source: NCBI BLink). & (…
Prupe.1G048900	Yes	(at5g43960 : 282.0) Nuclear transport factor 2 (NTF2) family protein with RNA binding (RRM-RBD-RNP motifs) domain; FUNCTIONS IN: RNA binding, nucleotide binding, nucleic acid binding; INVOLVED IN: transport, nucleocytoplasmic transport; LOCATED IN: intracellular; EXPRESSED IN: 23 plant structures; EXPRESSED DURING: 13 growth stages; CONTAINS InterPro DOMAIN/s: Nuclear transport factor 2 (InterPro…
Prupe.1G049000	Yes	(at1g04530 : 168.0) Tetratricopeptide repeat (TPR)-like superfamily protein; FUNCTIONS IN: binding; EXPRESSED IN: 22 plant structures; EXPRESSED DURING: 13 growth stages; CONTAINS InterPro DOMAIN/s: Tetratricopeptide-like helical (InterPro:IPR011990), Tetratricopeptide repeat-containing (InterPro:IPR013026); BEST Arabidopsis thaliana protein match is: Tetratricopeptide repeat (TPR)-like superfami…
Prupe.1G049100	Yes	(at1g04540 : 247.0) Calcium-dependent lipid-binding (CaLB domain) family protein; INVOLVED IN: biological_process unknown; LOCATED IN: membrane; EXPRESSED IN: 10 plant structures; EXPRESSED DURING: L mature pollen stage, M germinated pollen stage, 4 anthesis, C globular stage, petal differentiation and expansion stage; CONTAINS InterPro DOMAIN/s: C2 calcium/lipid-binding domain, CaLB (InterPro:IP…
Prupe.1G049200	Yes	(at1g04550 : 224.0) IAA12/BDL plays a role in auxin-mediated processes of apical-basal patterning in the embryo. bdl mutants lack a primary root meristem; indole-3-acetic acid inducible 12 (IAA12); FUNCTIONS IN: transcription repressor activity, sequence-specific DNA binding transcription factor activity; INVOLVED IN: xylem and phloem pattern formation, response to auxin stimulus, embryonic patte…
Prupe.1G049300	Yes	(loc_os02g03260.1 : 867.0) no description available & (at4g13430 : 853.0) Encodes methylthioalkylmalate isomerase.; isopropyl malate isomerase large subunit 1 (IIL1); FUNCTIONS IN: lyase activity, intramolecular transferase activity, transferring hydroxy groups; INVOLVED IN: glucosinolate biosynthetic process, response to cadmium ion, metabolic process; LOCATED IN: chloroplast stroma, chloroplast…
Prupe.1G049400	Yes	(at2g03070 : 422.0) Encodes a subunit of the Mediator complex. Regulates plant defense and flowering.; mediator subunit 8 (MED8); Has 21670 Blast hits to 11104 proteins in 489 species: Archae - 4; Bacteria - 472; Metazoa - 8306; Fungi - 2813; Plants - 2364; Viruses - 51; Other Eukaryotes - 7660 (source: NCBI BLink). & (loc_os03g31010.1 : 373.0) no description available & (reliability: 844.0) & (o…
Prupe.1G049500	Yes	(at5g12060 : 94.4) Plant self-incompatibility protein S1 family; FUNCTIONS IN: molecular_function unknown; INVOLVED IN: biological_process unknown; LOCATED IN: endomembrane system; CONTAINS InterPro DOMAIN/s: Plant self-incompatibility S1 (InterPro:IPR010264); BEST Arabidopsis thaliana protein match is: Plant self-incompatibility protein S1 family (TAIR:AT5G12070.1); Has 1807 Blast hits to 1807 p…
Prupe.1G049600	Yes	(at4g13440 : 95.5) Calcium-binding EF-hand family protein; FUNCTIONS IN: calcium ion binding; INVOLVED IN: biological_process unknown; LOCATED IN: cellular_component unknown; EXPRESSED IN: root; CONTAINS InterPro DOMAIN/s: EF-Hand 1, calcium-binding site (InterPro:IPR018247), EF-HAND 2 (InterPro:IPR018249), EF-hand-like domain (InterPro:IPR011992), Calcium-binding EF-hand (InterPro:IPR002048); Ha…
Prupe.1G049700	Yes	(at4g13440 : 108.0) Calcium-binding EF-hand family protein; FUNCTIONS IN: calcium ion binding; INVOLVED IN: biological_process unknown; LOCATED IN: cellular_component unknown; EXPRESSED IN: root; CONTAINS InterPro DOMAIN/s: EF-Hand 1, calcium-binding site (InterPro:IPR018247), EF-HAND 2 (InterPro:IPR018249), EF-hand-like domain (InterPro:IPR011992), Calcium-binding EF-hand (InterPro:IPR002048); H…
Prupe.1G049800	Yes	no hits & (original description: no original description)
Prupe.1G049900	Yes	(at5g43470 : 540.0) Confers resistance to Peronospora parasitica. In arabidopsis ecotype Dijon-17, HRT-mediated signaling is dependent on light for the induction of hypersensitive response and resistance to turnip crinkle virus.; RECOGNITION OF PERONOSPORA PARASITICA 8 (RPP8); FUNCTIONS IN: nucleotide binding; INVOLVED IN: defense response to virus, response to light stimulus, response to other o…
Prupe.1G050000	Yes	(at4g13440 : 147.0) Calcium-binding EF-hand family protein; FUNCTIONS IN: calcium ion binding; INVOLVED IN: biological_process unknown; LOCATED IN: cellular_component unknown; EXPRESSED IN: root; CONTAINS InterPro DOMAIN/s: EF-Hand 1, calcium-binding site (InterPro:IPR018247), EF-HAND 2 (InterPro:IPR018249), EF-hand-like domain (InterPro:IPR011992), Calcium-binding EF-hand (InterPro:IPR002048); H…
Prupe.1G050100	Yes	(at4g13440 : 167.0) Calcium-binding EF-hand family protein; FUNCTIONS IN: calcium ion binding; INVOLVED IN: biological_process unknown; LOCATED IN: cellular_component unknown; EXPRESSED IN: root; CONTAINS InterPro DOMAIN/s: EF-Hand 1, calcium-binding site (InterPro:IPR018247), EF-HAND 2 (InterPro:IPR018249), EF-hand-like domain (InterPro:IPR011992), Calcium-binding EF-hand (InterPro:IPR002048); H…
Prupe.1G050200	Yes	(at3g24320 : 1591.0) Promotes re-arrangements of mitochondrial genome. Mutations affects mitochondrial gene expression, and impairs mitochondrial function. Dual targeting of the protein to mitochondria and chloroplasts caused by alternative translation initiation.; MUTL protein homolog 1 (MSH1); FUNCTIONS IN: damaged DNA binding, mismatched DNA binding, catalytic activity, ATP binding, nuclease a…
Prupe.1G050300	Yes	(at4g13450 : 200.0) Adenine nucleotide alpha hydrolases-like superfamily protein; Has 35333 Blast hits to 34131 proteins in 2444 species: Archae - 798; Bacteria - 22429; Metazoa - 974; Fungi - 991; Plants - 531; Viruses - 0; Other Eukaryotes - 9610 (source: NCBI BLink). & (loc_os10g32590.1 : 144.0) no description available & (reliability: 400.0) & (original description: no original description)
Prupe.1G050400	Yes	(loc_os11g37390.1 : 130.0) no description available & (at4g17565 : 85.1) CONTAINS InterPro DOMAIN/s: F-box domain, cyclin-like (InterPro:IPR001810), F-box domain, Skp2-like (InterPro:IPR022364), Protein of unknown function DUF295 (InterPro:IPR005174); BEST Arabidopsis thaliana protein match is: F-box family protein with a domain of unknown function (DUF295) (TAIR:AT2G05970.1); Has 496 Blast hits …
Prupe.1G050500	Yes	no hits & (original description: no original description)
Prupe.1G050600	Yes	(at1g48520 : 865.0) Encodes Glu-tRNA(Gln) amidotransferase subunit B (from Genbank record AF239836).; GLU-ADT subunit B (GATB); FUNCTIONS IN: glutaminyl-tRNA synthase (glutamine-hydrolyzing) activity, carbon-nitrogen ligase activity, with glutamine as amido-N-donor, ligase activity; INVOLVED IN: glutamyl-tRNA aminoacylation, translation; LOCATED IN: chloroplast; EXPRESSED IN: 21 plant structures;…
Prupe.1G050700	Yes	(at1g04555 : 110.0) unknown protein; FUNCTIONS IN: molecular_function unknown; INVOLVED IN: biological_process unknown; LOCATED IN: cellular_component unknown; BEST Arabidopsis thaliana protein match is: unknown protein (TAIR:AT4G33380.1); Has 84 Blast hits to 83 proteins in 15 species: Archae - 0; Bacteria - 0; Metazoa - 9; Fungi - 0; Plants - 75; Viruses - 0; Other Eukaryotes - 0 (source: NCBI …
Prupe.1G050800	Yes	(at4g13460 : 803.0) Encodes a SU(VAR)3-9 homolog, a SET domain protein. Known SET domain proteins are involved in epigenetic control of gene expression and act as histone methyltransferases. There are 10 SUVH genes in Arabidopsis and members of this subfamily of the SET proteins have an additional conserved SRA domain. A plant line expressing an RNAi construct directed against this gene has reduc…
Prupe.1G050900	Yes	(at1g04560 : 227.0) AWPM-19-like family protein; FUNCTIONS IN: molecular_function unknown; INVOLVED IN: biological_process unknown; LOCATED IN: endomembrane system; CONTAINS InterPro DOMAIN/s: AWPM-19-like (InterPro:IPR008390); BEST Arabidopsis thaliana protein match is: AWPM-19-like family protein (TAIR:AT5G46530.1); Has 177 Blast hits to 177 proteins in 19 species: Archae - 0; Bacteria - 0; Met…
Prupe.1G051000	Yes	(at5g05210 : 143.0) Surfeit locus protein 6; LOCATED IN: cellular_component unknown; EXPRESSED IN: 22 plant structures; EXPRESSED DURING: 13 growth stages; CONTAINS InterPro DOMAIN/s: Surfeit locus 6 (InterPro:IPR007019); BEST Arabidopsis thaliana protein match is: Surfeit locus protein 6 (TAIR:AT2G27750.1); Has 32234 Blast hits to 20830 proteins in 1371 species: Archae - 181; Bacteria - 3648; Me…
Prupe.1G051100	Yes	(at3g24310 : 262.0) snapdragon myb protein 305 homolog (myb); myb domain protein 305 (MYB305); CONTAINS InterPro DOMAIN/s: SANT, DNA-binding (InterPro:IPR001005), Homeodomain-like (InterPro:IPR009057), Myb, DNA-binding (InterPro:IPR014778), HTH transcriptional regulator, Myb-type, DNA-binding (InterPro:IPR017930), Homeodomain-related (InterPro:IPR012287), Myb transcription factor (InterPro:IPR015…
Prupe.1G051200	Yes	(at5g12260 : 664.0) BEST Arabidopsis thaliana protein match is: glycosyltransferase family protein 2 (TAIR:AT5G60700.1); Has 1807 Blast hits to 1807 proteins in 277 species: Archae - 0; Bacteria - 0; Metazoa - 736; Fungi - 347; Plants - 385; Viruses - 0; Other Eukaryotes - 339 (source: NCBI BLink). & (loc_os01g18060.1 : 598.0) no description available & (reliability: 1328.0) & (original descripti…
Prupe.1G051300	Yes	(at3g24310 : 246.0) snapdragon myb protein 305 homolog (myb); myb domain protein 305 (MYB305); CONTAINS InterPro DOMAIN/s: SANT, DNA-binding (InterPro:IPR001005), Homeodomain-like (InterPro:IPR009057), Myb, DNA-binding (InterPro:IPR014778), HTH transcriptional regulator, Myb-type, DNA-binding (InterPro:IPR017930), Homeodomain-related (InterPro:IPR012287), Myb transcription factor (InterPro:IPR015…
Prupe.1G051400	Yes	(loc_os07g25500.1 : 409.0) no description available & (at3g12770 : 385.0) Encodes a pentatricopeptide repeat protein (PPR) protein involved in mitochondrial mRNA editing.; mitochondrial editing factor 22 (MEF22); CONTAINS InterPro DOMAIN/s: Pentatricopeptide repeat (InterPro:IPR002885); BEST Arabidopsis thaliana protein match is: Pentatricopeptide repeat (PPR) superfamily protein (TAIR:AT1G11290.…
Prupe.1G051500	Yes	(at1g50180 : 272.0) NB-ARC domain-containing disease resistance protein; FUNCTIONS IN: ATP binding; INVOLVED IN: apoptosis, defense response; LOCATED IN: cellular_component unknown; EXPRESSED IN: shoot; CONTAINS InterPro DOMAIN/s: NB-ARC (InterPro:IPR002182), Disease resistance protein (InterPro:IPR000767); BEST Arabidopsis thaliana protein match is: Disease resistance protein (CC-NBS-LRR class) …
Prupe.1G051600	Yes	(at1g04570 : 496.0) Major facilitator superfamily protein; FUNCTIONS IN: transporter activity; INVOLVED IN: transport; LOCATED IN: chloroplast, membrane; CONTAINS InterPro DOMAIN/s: Biopterin transport-related protein BT1 (InterPro:IPR004324), Major facilitator superfamily, general substrate transporter (InterPro:IPR016196); BEST Arabidopsis thaliana protein match is: Major facilitator superfamil…
Prupe.1G051700	Yes	no hits & (original description: no original description)
Prupe.1G051800	Yes	(at1g50180 : 465.0) NB-ARC domain-containing disease resistance protein; FUNCTIONS IN: ATP binding; INVOLVED IN: apoptosis, defense response; LOCATED IN: cellular_component unknown; EXPRESSED IN: shoot; CONTAINS InterPro DOMAIN/s: NB-ARC (InterPro:IPR002182), Disease resistance protein (InterPro:IPR000767); BEST Arabidopsis thaliana protein match is: Disease resistance protein (CC-NBS-LRR class) …
Prupe.1G051900	Yes	(at5g43470 : 99.4) Confers resistance to Peronospora parasitica. In arabidopsis ecotype Dijon-17, HRT-mediated signaling is dependent on light for the induction of hypersensitive response and resistance to turnip crinkle virus.; RECOGNITION OF PERONOSPORA PARASITICA 8 (RPP8); FUNCTIONS IN: nucleotide binding; INVOLVED IN: defense response to virus, response to light stimulus, response to other or…
Prupe.1G052000	Yes	no hits & (original description: no original description)
Prupe.1G052100	Yes	no hits & (original description: no original description)
Prupe.1G052200	Yes	(at1g50180 : 458.0) NB-ARC domain-containing disease resistance protein; FUNCTIONS IN: ATP binding; INVOLVED IN: apoptosis, defense response; LOCATED IN: cellular_component unknown; EXPRESSED IN: shoot; CONTAINS InterPro DOMAIN/s: NB-ARC (InterPro:IPR002182), Disease resistance protein (InterPro:IPR000767); BEST Arabidopsis thaliana protein match is: Disease resistance protein (CC-NBS-LRR class) …
Prupe.1G052300	Yes	(at2g33255 : 360.0) Haloacid dehalogenase-like hydrolase (HAD) superfamily protein; FUNCTIONS IN: hydrolase activity, catalytic activity, phosphoglycolate phosphatase activity; INVOLVED IN: metabolic process; LOCATED IN: chloroplast; EXPRESSED IN: 23 plant structures; EXPRESSED DURING: 15 growth stages; CONTAINS InterPro DOMAIN/s: Haloacid dehalogenase-like hydrolase (InterPro:IPR005834), HAD-sup…
Prupe.1G052400	Yes	(at4g13510 : 662.0) Encodes a plasma membrane localized ammonium transporter. Contains a cytosolic trans-activation domain essential for ammonium uptake.; ammonium transporter 1;1 (AMT1;1); FUNCTIONS IN: ammonium transmembrane transporter activity; INVOLVED IN: ammonium transport, transport, protein polymerization, response to karrikin; LOCATED IN: nucleus, plasma membrane, membrane; EXPRESSED IN…
Prupe.1G052500	Yes	(at4g17740 : 655.0) Peptidase S41 family protein; FUNCTIONS IN: serine-type peptidase activity; INVOLVED IN: proteolysis, intracellular signaling pathway; LOCATED IN: thylakoid, thylakoid lumen, mitochondrion, chloroplast thylakoid lumen; EXPRESSED IN: 22 plant structures; EXPRESSED DURING: 15 growth stages; CONTAINS InterPro DOMAIN/s: Peptidase S41 (InterPro:IPR005151), PDZ/DHR/GLGF (InterPro:IP…
Prupe.1G052600	Yes	(at3g04310 : 97.4) unknown protein; Has 44 Blast hits to 44 proteins in 12 species: Archae - 0; Bacteria - 0; Metazoa - 0; Fungi - 0; Plants - 44; Viruses - 0; Other Eukaryotes - 0 (source: NCBI BLink). & (reliability: 194.8) & (original description: no original description)
Prupe.1G052700	Yes	no hits & (original description: no original description)
Prupe.1G052800	Yes	no hits & (original description: no original description)
Prupe.1G052900	Yes	no hits & (original description: no original description)
Prupe.1G053000	Yes	no hits & (original description: no original description)
Prupe.1G053100	Yes	(at1g22340 : 496.0) UDP-glucosyl transferase 85A7 (UGT85A7); FUNCTIONS IN: UDP-glycosyltransferase activity, transferase activity, transferring glycosyl groups, glucuronosyltransferase activity; INVOLVED IN: metabolic process; LOCATED IN: cellular_component unknown; EXPRESSED IN: 8 plant structures; CONTAINS InterPro DOMAIN/s: UDP-glucuronosyl/UDP-glucosyltransferase (InterPro:IPR002213); BEST Ar…
Prupe.1G053200	Yes	(at1g22360 : 539.0) UDP-glucosyl transferase 85A2 (UGT85A2); FUNCTIONS IN: UDP-glycosyltransferase activity, transferase activity, transferring glycosyl groups, glucuronosyltransferase activity; INVOLVED IN: metabolic process; LOCATED IN: cellular_component unknown; EXPRESSED IN: 21 plant structures; EXPRESSED DURING: 11 growth stages; CONTAINS InterPro DOMAIN/s: UDP-glucuronosyl/UDP-glucosyltran…
Prupe.1G053300	Yes	(at1g22400 : 528.0) UGT85A1; FUNCTIONS IN: in 6 functions; INVOLVED IN: metabolic process; LOCATED IN: cellular_component unknown; EXPRESSED IN: 22 plant structures; EXPRESSED DURING: 10 growth stages; CONTAINS InterPro DOMAIN/s: UDP-glucuronosyl/UDP-glucosyltransferase (InterPro:IPR002213); BEST Arabidopsis thaliana protein match is: UDP-glucosyl transferase 85A3 (TAIR:AT1G22380.1); Has 7940 Bla…
Prupe.1G053400	Yes	(at1g22340 : 543.0) UDP-glucosyl transferase 85A7 (UGT85A7); FUNCTIONS IN: UDP-glycosyltransferase activity, transferase activity, transferring glycosyl groups, glucuronosyltransferase activity; INVOLVED IN: metabolic process; LOCATED IN: cellular_component unknown; EXPRESSED IN: 8 plant structures; CONTAINS InterPro DOMAIN/s: UDP-glucuronosyl/UDP-glucosyltransferase (InterPro:IPR002213); BEST Ar…
Prupe.1G053500	Yes	(at1g22400 : 538.0) UGT85A1; FUNCTIONS IN: in 6 functions; INVOLVED IN: metabolic process; LOCATED IN: cellular_component unknown; EXPRESSED IN: 22 plant structures; EXPRESSED DURING: 10 growth stages; CONTAINS InterPro DOMAIN/s: UDP-glucuronosyl/UDP-glucosyltransferase (InterPro:IPR002213); BEST Arabidopsis thaliana protein match is: UDP-glucosyl transferase 85A3 (TAIR:AT1G22380.1); Has 7940 Bla…
Prupe.1G053600	Yes	(at1g04140 : 782.0) Transducin family protein / WD-40 repeat family protein; FUNCTIONS IN: nucleotide binding; INVOLVED IN: biological_process unknown; LOCATED IN: chloroplast; EXPRESSED IN: 24 plant structures; EXPRESSED DURING: 15 growth stages; CONTAINS InterPro DOMAIN/s: WD40 repeat 2 (InterPro:IPR019782), WD40 repeat, conserved site (InterPro:IPR019775), WD40 repeat (InterPro:IPR001680), WD4…
Prupe.1G053700	Yes	no hits & (original description: no original description)
Prupe.1G053800	Yes	(at3g23920 : 874.0) Encodes a chloroplast beta-amylase. Is necessary for leaf starch breakdown in the absence of BAM3.; beta-amylase 1 (BAM1); FUNCTIONS IN: beta-amylase activity; INVOLVED IN: response to water deprivation, starch catabolic process; LOCATED IN: cytosol, nucleus; EXPRESSED IN: 25 plant structures; EXPRESSED DURING: 15 growth stages; CONTAINS InterPro DOMAIN/s: Glycoside hydrolase,…
Prupe.1G053900	Yes	no hits & (original description: no original description)
Prupe.1G054000	Yes	(loc_os04g43030.1 : 784.0) no description available & (at4g13550 : 734.0) triglyceride lipases;triglyceride lipases; FUNCTIONS IN: triglyceride lipase activity; INVOLVED IN: lipid metabolic process; LOCATED IN: chloroplast; EXPRESSED IN: 20 plant structures; EXPRESSED DURING: 13 growth stages; CONTAINS InterPro DOMAIN/s: Lipase, class 3 (InterPro:IPR002921), C2 calcium/lipid-binding domain, CaLB …
Prupe.1G054100	Yes	no hits & (original description: no original description)
Prupe.1G054200	Yes	(at5g43900 : 1981.0) Encodes a member of the type XI myosin protein family that binds F-actin and co-localizes with actin filaments and peroxisomes. Homozygous mutants are reported to have pleiotropic effects in growth and fertility and may also be lethal. This protein is also involved in root hair growth and organelle trafficking. This protein interacts with RabC2a and RabD1 in a GTP-dependent m…
Prupe.1G054300	Yes	(at1g04610 : 696.0) YUCCA 3 (YUC3); FUNCTIONS IN: NADP or NADPH binding, oxidoreductase activity, FAD binding, flavin-containing monooxygenase activity; INVOLVED IN: auxin biosynthetic process; EXPRESSED IN: 11 plant structures; EXPRESSED DURING: 4 anthesis, C globular stage, petal differentiation and expansion stage, D bilateral stage; CONTAINS InterPro DOMAIN/s: Pyridine nucleotide-disulphide o…
Prupe.1G054400	Yes	(at1g04620 : 253.0) coenzyme F420 hydrogenase family / dehydrogenase, beta subunit family; FUNCTIONS IN: coenzyme F420 hydrogenase activity; INVOLVED IN: biological_process unknown; LOCATED IN: chloroplast; EXPRESSED IN: 22 plant structures; EXPRESSED DURING: 13 growth stages; CONTAINS InterPro DOMAIN/s: Coenzyme F420 hydrogenase/dehydrogenase beta subunit, C-terminal (InterPro:IPR007525), Coenzy…
Prupe.1G054500	Yes	no hits & (original description: no original description)
Prupe.1G054600	Yes	(at1g04620 : 782.0) coenzyme F420 hydrogenase family / dehydrogenase, beta subunit family; FUNCTIONS IN: coenzyme F420 hydrogenase activity; INVOLVED IN: biological_process unknown; LOCATED IN: chloroplast; EXPRESSED IN: 22 plant structures; EXPRESSED DURING: 13 growth stages; CONTAINS InterPro DOMAIN/s: Coenzyme F420 hydrogenase/dehydrogenase beta subunit, C-terminal (InterPro:IPR007525), Coenzy…
Prupe.1G054700	Yes	(at3g23980 : 324.0) Encodes a protein that interacts with the Polycomb-group (Pc-G) histone methyltransferase CLF (CURLY LEAF). It colocalizes with CLF to the nucleus and represses a subset of Pc-G target genes. The pleiotropic developmental mutant phenotype suggests that BLI prevents premature differentiation.; BLISTER (BLI); FUNCTIONS IN: transcription regulator activity; INVOLVED IN: flower de…
Prupe.1G054800	Yes	(gnl|cdd|35627 : 163.0) no description available & (q03662|gstx1_tobac : 150.0) Probable glutathione S-transferase (EC 2.5.1.18) (Auxin-induced protein PGNT1/PCNT110) - Nicotiana tabacum (Common tobacco) & (loc_os09g29200.1 : 146.0) no description available & (at2g29420 : 143.0) Encodes glutathione transferase belonging to the tau class of GSTs. Naming convention according to Wagner et al. (2002)…
Prupe.1G054900	Yes	(gnl|cdd|35627 : 217.0) no description available & (loc_os05g34150.1 : 187.0) no description available & (at3g09270 : 179.0) Encodes glutathione transferase belonging to the tau class of GSTs. Naming convention according to Wagner et al. (2002).; glutathione S-transferase TAU 8 (GSTU8); FUNCTIONS IN: glutathione transferase activity; INVOLVED IN: response to cadmium ion, toxin catabolic process; …
Prupe.1G055000	Yes	(gnl|cdd|35627 : 220.0) no description available & (loc_os05g34150.1 : 186.0) no description available & (q03663|gstx2_tobac : 178.0) Probable glutathione S-transferase (EC 2.5.1.18) (Auxin-induced protein PGNT35/PCNT111) - Nicotiana tabacum (Common tobacco) & (at3g09270 : 167.0) Encodes glutathione transferase belonging to the tau class of GSTs. Naming convention according to Wagner et al. (2002…
Prupe.1G055100	Yes	no hits & (original description: no original description)
Prupe.1G055200	Yes	(loc_os01g41770.1 : 262.0) no description available & (at2g33170 : 203.0) Leucine-rich repeat receptor-like protein kinase family protein; FUNCTIONS IN: protein serine/threonine kinase activity, protein kinase activity, ATP binding; INVOLVED IN: protein amino acid phosphorylation; LOCATED IN: endomembrane system; EXPRESSED IN: 22 plant structures; EXPRESSED DURING: 13 growth stages; CONTAINS Inte…
Prupe.1G055300	Yes	(loc_os05g34150.1 : 155.0) no description available & (gnl|cdd|35627 : 143.0) no description available & (gnl|cdd|48112 : 142.0) no description available & (p32110|gstx6_soybn : 138.0) Probable glutathione S-transferase (EC 2.5.1.18) (Heat shock protein 26A) (G2-4) - Glycine max (Soybean) & (at1g78320 : 129.0) Encodes glutathione transferase belonging to the tau class of GSTs. Naming convention a…
Prupe.1G055400	Yes	(at2g01050 : 146.0) zinc ion binding;nucleic acid binding; FUNCTIONS IN: zinc ion binding, nucleic acid binding; INVOLVED IN: biological_process unknown; LOCATED IN: cellular_component unknown; CONTAINS InterPro DOMAIN/s: Zinc finger, CCHC-type (InterPro:IPR001878); BEST Arabidopsis thaliana protein match is: unknown protein (TAIR:AT3G31430.1); Has 369 Blast hits to 365 proteins in 15 species: Ar…
Prupe.1G055500	Yes	(gnl|cdd|69460 : 109.0) no description available & (at5g12060 : 106.0) Plant self-incompatibility protein S1 family; FUNCTIONS IN: molecular_function unknown; INVOLVED IN: biological_process unknown; LOCATED IN: endomembrane system; CONTAINS InterPro DOMAIN/s: Plant self-incompatibility S1 (InterPro:IPR010264); BEST Arabidopsis thaliana protein match is: Plant self-incompatibility protein S1 fami…
Prupe.1G055600	Yes	(at1g04645 : 89.4) Plant self-incompatibility protein S1 family; FUNCTIONS IN: molecular_function unknown; INVOLVED IN: biological_process unknown; LOCATED IN: endomembrane system; EXPRESSED IN: 6 plant structures; EXPRESSED DURING: 4 anthesis, C globular stage, petal differentiation and expansion stage, E expanded cotyledon stage; CONTAINS InterPro DOMAIN/s: Plant self-incompatibility S1 (InterP…
Prupe.1G055700	Yes	(at1g78270 : 127.0) UDP-glucosyl transferase 85A4 (UGT85A4); FUNCTIONS IN: transferase activity, transferring hexosyl groups, UDP-glycosyltransferase activity, glucuronosyltransferase activity; INVOLVED IN: metabolic process; LOCATED IN: cellular_component unknown; EXPRESSED IN: 17 plant structures; EXPRESSED DURING: 9 growth stages; CONTAINS InterPro DOMAIN/s: UDP-glucuronosyl/UDP-glucosyltransf…
Prupe.1G055800	Yes	(at1g22340 : 360.0) UDP-glucosyl transferase 85A7 (UGT85A7); FUNCTIONS IN: UDP-glycosyltransferase activity, transferase activity, transferring glycosyl groups, glucuronosyltransferase activity; INVOLVED IN: metabolic process; LOCATED IN: cellular_component unknown; EXPRESSED IN: 8 plant structures; CONTAINS InterPro DOMAIN/s: UDP-glucuronosyl/UDP-glucosyltransferase (InterPro:IPR002213); BEST Ar…
Prupe.1G055900	Yes	(gnl|cdd|35627 : 210.0) no description available & (q03662|gstx1_tobac : 201.0) Probable glutathione S-transferase (EC 2.5.1.18) (Auxin-induced protein PGNT1/PCNT110) - Nicotiana tabacum (Common tobacco) & (loc_os05g34150.1 : 198.0) no description available & (at3g09270 : 192.0) Encodes glutathione transferase belonging to the tau class of GSTs. Naming convention according to Wagner et al. (2002)…
Prupe.1G056000	Yes	(gnl|cdd|35627 : 212.0) no description available & (loc_os09g29200.1 : 209.0) no description available & (q03662|gstx1_tobac : 200.0) Probable glutathione S-transferase (EC 2.5.1.18) (Auxin-induced protein PGNT1/PCNT110) - Nicotiana tabacum (Common tobacco) & (at3g09270 : 197.0) Encodes glutathione transferase belonging to the tau class of GSTs. Naming convention according to Wagner et al. (2002)…
Prupe.1G056100	Yes	(gnl|cdd|35627 : 215.0) no description available & (loc_os09g29200.1 : 190.0) no description available & (p32110|gstx6_soybn : 180.0) Probable glutathione S-transferase (EC 2.5.1.18) (Heat shock protein 26A) (G2-4) - Glycine max (Soybean) & (at3g09270 : 179.0) Encodes glutathione transferase belonging to the tau class of GSTs. Naming convention according to Wagner et al. (2002).; glutathione S-tr…
Prupe.1G056200	Yes	(at1g04630 : 236.0) maternal effect embryo arrest 4 (MEE4); CONTAINS InterPro DOMAIN/s: GRIM-19 (InterPro:IPR009346); BEST Arabidopsis thaliana protein match is: GRIM-19 protein (TAIR:AT2G33220.1); Has 332 Blast hits to 332 proteins in 145 species: Archae - 0; Bacteria - 0; Metazoa - 162; Fungi - 83; Plants - 65; Viruses - 0; Other Eukaryotes - 22 (source: NCBI BLink). & (loc_os03g09210.1 : 216.0…
Prupe.1G056300	Yes	(q05046|ch62_cucma : 910.0) Chaperonin CPN60-2, mitochondrial precursor (HSP60-2) - Cucurbita maxima (Pumpkin) (Winter squash) & (at3g23990 : 894.0) mitochondrial chaperonin HSP. assist in rapid assembly of the oligomeric protein structures in the mitochondria.; heat shock protein 60 (HSP60); FUNCTIONS IN: copper ion binding, ATP binding; INVOLVED IN: response to cadmium ion, response to cyclopen…
Prupe.1G056400	Yes	(at3g24010 : 277.0) ING1 encodes a member of the Inhibitor of Growth family of nuclear-localized PhD domain containing homeodomain proteins. Binds to H3K4 di or trimethylated DNA.; INHIBITOR OF GROWTH 1 (ING1); CONTAINS InterPro DOMAIN/s: Zinc finger, PHD-type, conserved site (InterPro:IPR019786), Zinc finger, PHD-type (InterPro:IPR001965), Zinc finger, FYVE/PHD-type (InterPro:IPR011011), Zinc fi…
Prupe.1G056500	Yes	(at4g32640 : 1134.0) Sec23/Sec24 protein transport family protein; FUNCTIONS IN: zinc ion binding; INVOLVED IN: intracellular protein transport, ER to Golgi vesicle-mediated transport; LOCATED IN: COPII vesicle coat; EXPRESSED IN: 23 plant structures; EXPRESSED DURING: 13 growth stages; CONTAINS InterPro DOMAIN/s: Sec23/Sec24, helical domain (InterPro:IPR006900), Sec23/Sec24 beta-sandwich (InterP…
Prupe.1G056600	Yes	(at2g33205 : 494.0) Serinc-domain containing serine and sphingolipid biosynthesis protein; FUNCTIONS IN: molecular_function unknown; INVOLVED IN: biological_process unknown; LOCATED IN: membrane; CONTAINS InterPro DOMAIN/s: TMS membrane protein/tumour differentially expressed protein (InterPro:IPR005016); BEST Arabidopsis thaliana protein match is: Serinc-domain containing serine and sphingolipid…
Prupe.1G056700	Yes	(at4g13580 : 327.0) Disease resistance-responsive (dirigent-like protein) family protein; FUNCTIONS IN: molecular_function unknown; LOCATED IN: endomembrane system; EXPRESSED IN: root; CONTAINS InterPro DOMAIN/s: Plant disease resistance response protein (InterPro:IPR004265); BEST Arabidopsis thaliana protein match is: Disease resistance-responsive (dirigent-like protein) family protein (TAIR:AT3…
Prupe.1G056800	Yes	(at3g24020 : 313.0) Disease resistance-responsive (dirigent-like protein) family protein; FUNCTIONS IN: molecular_function unknown; LOCATED IN: endomembrane system; CONTAINS InterPro DOMAIN/s: Plant disease resistance response protein (InterPro:IPR004265); BEST Arabidopsis thaliana protein match is: Disease resistance-responsive (dirigent-like protein) family protein (TAIR:AT4G13580.1); Has 723 B…
Prupe.1G056900	Yes	(at3g24030 : 335.0) hydroxyethylthiazole kinase family protein; FUNCTIONS IN: catalytic activity, hydroxyethylthiazole kinase activity; INVOLVED IN: thiamin biosynthetic process; LOCATED IN: cellular_component unknown; EXPRESSED IN: 22 plant structures; EXPRESSED DURING: 13 growth stages; CONTAINS InterPro DOMAIN/s: Hydroxyethylthiazole kinase (InterPro:IPR000417), Hydroxyethylthiazole kinase, mo…
Prupe.1G057000	Yes	(at1g04645 : 87.8) Plant self-incompatibility protein S1 family; FUNCTIONS IN: molecular_function unknown; INVOLVED IN: biological_process unknown; LOCATED IN: endomembrane system; EXPRESSED IN: 6 plant structures; EXPRESSED DURING: 4 anthesis, C globular stage, petal differentiation and expansion stage, E expanded cotyledon stage; CONTAINS InterPro DOMAIN/s: Plant self-incompatibility S1 (InterP…
Prupe.1G057100	Yes	no hits & (original description: no original description)
Prupe.1G057200	Yes	(at1g04645 : 94.4) Plant self-incompatibility protein S1 family; FUNCTIONS IN: molecular_function unknown; INVOLVED IN: biological_process unknown; LOCATED IN: endomembrane system; EXPRESSED IN: 6 plant structures; EXPRESSED DURING: 4 anthesis, C globular stage, petal differentiation and expansion stage, E expanded cotyledon stage; CONTAINS InterPro DOMAIN/s: Plant self-incompatibility S1 (InterP…
Prupe.1G057300	Yes	(at4g16195 : 107.0) Plant self-incompatibility protein S1 family; FUNCTIONS IN: molecular_function unknown; INVOLVED IN: biological_process unknown; LOCATED IN: endomembrane system; EXPRESSED IN: cultured cell; CONTAINS InterPro DOMAIN/s: Plant self-incompatibility S1 (InterPro:IPR010264); BEST Arabidopsis thaliana protein match is: Plant self-incompatibility protein S1 family (TAIR:AT3G17080.1);…
Prupe.1G057400	Yes	(at3g24040 : 462.0) Core-2/I-branching beta-1,6-N-acetylglucosaminyltransferase family protein; FUNCTIONS IN: transferase activity, transferring glycosyl groups; INVOLVED IN: biological_process unknown; LOCATED IN: endomembrane system, membrane; EXPRESSED IN: 22 plant structures; EXPRESSED DURING: 13 growth stages; CONTAINS InterPro DOMAIN/s: Glycosyl transferase, family 14 (InterPro:IPR003406), …
Prupe.1G057500	Yes	(at4g13590 : 374.0) Uncharacterized protein family (UPF0016); CONTAINS InterPro DOMAIN/s: Uncharacterised protein family UPF0016 (InterPro:IPR001727); BEST Arabidopsis thaliana protein match is: Uncharacterized protein family (UPF0016) (TAIR:AT1G64150.1). & (loc_os11g34180.1 : 326.0) no description available & (gnl|cdd|38092 : 224.0) no description available & (chl4|516235 : 191.0) no description…
Prupe.1G057600	Yes	(at2g33170 : 1336.0) Leucine-rich repeat receptor-like protein kinase family protein; FUNCTIONS IN: protein serine/threonine kinase activity, protein kinase activity, ATP binding; INVOLVED IN: protein amino acid phosphorylation; LOCATED IN: endomembrane system; EXPRESSED IN: 22 plant structures; EXPRESSED DURING: 13 growth stages; CONTAINS InterPro DOMAIN/s: Protein kinase, catalytic domain (Inte…
Prupe.1G057700	Yes	(gnl|cdd|69460 : 100.0) no description available & (at4g16195 : 98.2) Plant self-incompatibility protein S1 family; FUNCTIONS IN: molecular_function unknown; INVOLVED IN: biological_process unknown; LOCATED IN: endomembrane system; EXPRESSED IN: cultured cell; CONTAINS InterPro DOMAIN/s: Plant self-incompatibility S1 (InterPro:IPR010264); BEST Arabidopsis thaliana protein match is: Plant self-inc…
Prupe.1G057800	Yes	(gnl|cdd|69460 : 98.8) no description available & (at4g16195 : 95.9) Plant self-incompatibility protein S1 family; FUNCTIONS IN: molecular_function unknown; INVOLVED IN: biological_process unknown; LOCATED IN: endomembrane system; EXPRESSED IN: cultured cell; CONTAINS InterPro DOMAIN/s: Plant self-incompatibility S1 (InterPro:IPR010264); BEST Arabidopsis thaliana protein match is: Plant self-inco…
Prupe.1G057900	Yes	(at5g51970 : 375.0) Encodes a putative sorbitol dehydrogenase that can be thiolated in vitro.; GroES-like zinc-binding alcohol dehydrogenase family protein; FUNCTIONS IN: oxidoreductase activity, zinc ion binding; INVOLVED IN: oxidation reduction; EXPRESSED IN: 24 plant structures; EXPRESSED DURING: 15 growth stages; CONTAINS InterPro DOMAIN/s: GroES-like (InterPro:IPR011032), Alcohol dehydrogena…
Prupe.1G058000	Yes	(loc_os02g34560.1 : 172.0) no description available & (at1g22650 : 167.0) Plant neutral invertase family protein; FUNCTIONS IN: catalytic activity, beta-fructofuranosidase activity; INVOLVED IN: sucrose catabolic process, using beta-fructofuranosidase; LOCATED IN: cellular_component unknown; EXPRESSED IN: 19 plant structures; EXPRESSED DURING: 14 growth stages; CONTAINS InterPro DOMAIN/s: Plant n…
Prupe.1G058100	Yes	(at4g16195 : 105.0) Plant self-incompatibility protein S1 family; FUNCTIONS IN: molecular_function unknown; INVOLVED IN: biological_process unknown; LOCATED IN: endomembrane system; EXPRESSED IN: cultured cell; CONTAINS InterPro DOMAIN/s: Plant self-incompatibility S1 (InterPro:IPR010264); BEST Arabidopsis thaliana protein match is: Plant self-incompatibility protein S1 family (TAIR:AT3G17080.1);…
Prupe.1G058200	Yes	no hits & (original description: no original description)
Prupe.1G058300	Yes	(at1g73500 : 395.0) member of MAP Kinase Kinase family. Autophosphorylates and also phosphorylates MPK3 and MPK6. Independently involved in ethylene and calmalexin biosynthesis. Induces transcription of ACS2, ACS6, ERF1, ERF2, ERF5, ERF6, CYP79B2, CYP79B3, CYP71A13 and PAD3.; MAP kinase kinase 9 (MKK9); FUNCTIONS IN: protein kinase activator activity, MAP kinase kinase activity, kinase activity; …
Prupe.1G058400	Yes	(at3g24060 : 164.0) Plant self-incompatibility protein S1 family; FUNCTIONS IN: molecular_function unknown; INVOLVED IN: biological_process unknown; LOCATED IN: endomembrane system; CONTAINS InterPro DOMAIN/s: Plant self-incompatibility S1 (InterPro:IPR010264); BEST Arabidopsis thaliana protein match is: Plant self-incompatibility protein S1 family (TAIR:AT1G26798.1); Has 217 Blast hits to 212 pr…
Prupe.1G058500	Yes	no hits & (original description: no original description)
Prupe.1G058600	Yes	(at5g12060 : 103.0) Plant self-incompatibility protein S1 family; FUNCTIONS IN: molecular_function unknown; INVOLVED IN: biological_process unknown; LOCATED IN: endomembrane system; CONTAINS InterPro DOMAIN/s: Plant self-incompatibility S1 (InterPro:IPR010264); BEST Arabidopsis thaliana protein match is: Plant self-incompatibility protein S1 family (TAIR:AT5G12070.1); Has 1807 Blast hits to 1807 …
Prupe.1G058700	Yes	no hits & (original description: no original description)
Prupe.1G058800	Yes	no hits & (original description: no original description)
Prupe.1G058900	Yes	(at5g12060 : 100.0) Plant self-incompatibility protein S1 family; FUNCTIONS IN: molecular_function unknown; INVOLVED IN: biological_process unknown; LOCATED IN: endomembrane system; CONTAINS InterPro DOMAIN/s: Plant self-incompatibility S1 (InterPro:IPR010264); BEST Arabidopsis thaliana protein match is: Plant self-incompatibility protein S1 family (TAIR:AT5G12070.1); Has 1807 Blast hits to 1807 …
Prupe.1G059000	Yes	(gnl|cdd|69460 : 101.0) no description available & (at5g12060 : 100.0) Plant self-incompatibility protein S1 family; FUNCTIONS IN: molecular_function unknown; INVOLVED IN: biological_process unknown; LOCATED IN: endomembrane system; CONTAINS InterPro DOMAIN/s: Plant self-incompatibility S1 (InterPro:IPR010264); BEST Arabidopsis thaliana protein match is: Plant self-incompatibility protein S1 fami…
Prupe.1G059100	Yes	(gnl|cdd|69460 : 96.1) no description available & (at4g16195 : 94.7) Plant self-incompatibility protein S1 family; FUNCTIONS IN: molecular_function unknown; INVOLVED IN: biological_process unknown; LOCATED IN: endomembrane system; EXPRESSED IN: cultured cell; CONTAINS InterPro DOMAIN/s: Plant self-incompatibility S1 (InterPro:IPR010264); BEST Arabidopsis thaliana protein match is: Plant self-inco…
Prupe.1G059200	Yes	(gnl|cdd|69460 : 95.7) no description available & (at1g04645 : 91.7) Plant self-incompatibility protein S1 family; FUNCTIONS IN: molecular_function unknown; INVOLVED IN: biological_process unknown; LOCATED IN: endomembrane system; EXPRESSED IN: 6 plant structures; EXPRESSED DURING: 4 anthesis, C globular stage, petal differentiation and expansion stage, E expanded cotyledon stage; CONTAINS InterP…
Prupe.1G059300	Yes	(gnl|cdd|69460 : 97.3) no description available & (at5g12060 : 92.4) Plant self-incompatibility protein S1 family; FUNCTIONS IN: molecular_function unknown; INVOLVED IN: biological_process unknown; LOCATED IN: endomembrane system; CONTAINS InterPro DOMAIN/s: Plant self-incompatibility S1 (InterPro:IPR010264); BEST Arabidopsis thaliana protein match is: Plant self-incompatibility protein S1 family…
Prupe.1G059400	Yes	no hits & (original description: no original description)
Prupe.1G059500	Yes	no hits & (original description: no original description)
Prupe.1G059600	Yes	no hits & (original description: no original description)
Prupe.1G059700	Yes	(original description: no original description)
Prupe.1G059800	Yes	(gnl|cdd|69460 : 83.0) no description available & (at5g12060 : 81.3) Plant self-incompatibility protein S1 family; FUNCTIONS IN: molecular_function unknown; INVOLVED IN: biological_process unknown; LOCATED IN: endomembrane system; CONTAINS InterPro DOMAIN/s: Plant self-incompatibility S1 (InterPro:IPR010264); BEST Arabidopsis thaliana protein match is: Plant self-incompatibility protein S1 family…
Prupe.1G059900	Yes	no hits & (original description: no original description)
Prupe.1G060000	Yes	(original description: no original description)
Prupe.1G060100	Yes	no hits & (original description: no original description)
Prupe.1G060200	Yes	no hits & (original description: no original description)
Prupe.1G060300	Yes	(at1g04650 : 801.0) unknown protein; Has 30201 Blast hits to 17322 proteins in 780 species: Archae - 12; Bacteria - 1396; Metazoa - 17338; Fungi - 3422; Plants - 5037; Viruses - 0; Other Eukaryotes - 2996 (source: NCBI BLink). & (loc_os03g05040.1 : 497.0) no description available & (reliability: 1602.0) & (original description: no original description)
Prupe.1G060400	Yes	no hits & (original description: no original description)
Prupe.1G060500	Yes	no hits & (original description: no original description)
Prupe.1G060600	Yes	(at1g04670 : 82.4) unknown protein; Has 40 Blast hits to 40 proteins in 14 species: Archae - 2; Bacteria - 5; Metazoa - 1; Fungi - 2; Plants - 30; Viruses - 0; Other Eukaryotes - 0 (source: NCBI BLink). & (reliability: 164.8) & (original description: no original description)
Prupe.1G060700	Yes	(at3g24240 : 1417.0) Leucine-rich repeat receptor-like protein kinase family protein; FUNCTIONS IN: protein serine/threonine kinase activity, protein kinase activity, ATP binding; INVOLVED IN: transmembrane receptor protein tyrosine kinase signaling pathway, protein amino acid phosphorylation; LOCATED IN: endomembrane system; EXPRESSED IN: root; CONTAINS InterPro DOMAIN/s: Protein kinase, ATP bin…
Prupe.1G060800	Yes	(at4g13720 : 349.0) Inosine triphosphate pyrophosphatase family protein; FUNCTIONS IN: hydrolase activity, pyrophosphatase activity; INVOLVED IN: biological_process unknown; EXPRESSED IN: 22 plant structures; EXPRESSED DURING: 13 growth stages; CONTAINS InterPro DOMAIN/s: Ham1-like protein (InterPro:IPR002637); Has 30201 Blast hits to 17322 proteins in 780 species: Archae - 12; Bacteria - 1396; M…
Prupe.1G060900	Yes	(ipr012334 : 1500.0) Pectin lyase fold & (at4g13710 : 696.0) Pectin lyase-like superfamily protein; FUNCTIONS IN: lyase activity, pectate lyase activity; INVOLVED IN: biological_process unknown; LOCATED IN: endomembrane system; EXPRESSED IN: 20 plant structures; EXPRESSED DURING: 6 growth stages; CONTAINS InterPro DOMAIN/s: Pectin lyase fold/virulence factor (InterPro:IPR011050), AmbAllergen (Int…
Prupe.1G061000	Yes	(loc_os08g17784.2 : 811.0) no description available & (at4g13700 : 746.0) purple acid phosphatase 23 (PAP23); FUNCTIONS IN: protein serine/threonine phosphatase activity, acid phosphatase activity; INVOLVED IN: biological_process unknown; LOCATED IN: endomembrane system; EXPRESSED IN: 6 plant structures; EXPRESSED DURING: 4 anthesis; CONTAINS InterPro DOMAIN/s: Purple acid phosphatase, N-terminal…
Prupe.1G061100	Yes	(at1g04690 : 619.0) potassium channel beta subunit 1 (KAB1); FUNCTIONS IN: oxidoreductase activity, potassium channel activity; INVOLVED IN: oxidation reduction, potassium ion transport, transmembrane transport; LOCATED IN: plasma membrane, membrane; EXPRESSED IN: 24 plant structures; EXPRESSED DURING: 14 growth stages; CONTAINS InterPro DOMAIN/s: Aldo/keto reductase (InterPro:IPR001395), Potassi…
Prupe.1G061200	Yes	(loc_os12g40279.1 : 535.0) no description available & (at1g04700 : 521.0) PB1 domain-containing protein tyrosine kinase; FUNCTIONS IN: protein serine/threonine/tyrosine kinase activity, protein kinase activity; INVOLVED IN: protein amino acid phosphorylation; LOCATED IN: cytosol; EXPRESSED IN: 22 plant structures; EXPRESSED DURING: 14 growth stages; CONTAINS InterPro DOMAIN/s: Octicosapeptide/Pho…
Prupe.1G061300	Yes	(at3g24220 : 727.0) A member of gene NCED-related gene family, encodes 9-cis-epoxycarotenoid dioxygenase, a key enzyme in the biosynthesis of abscisic acid. The expression of this gene declines during the first 12h of imbibition.; nine-cis-epoxycarotenoid dioxygenase 6 (NCED6); CONTAINS InterPro DOMAIN/s: Carotenoid oxygenase (InterPro:IPR004294); BEST Arabidopsis thaliana protein match is: nine-…
Prupe.1G061400	Yes	(gnl|cdd|85678 : 470.0) no description available & (q41266|aox2_soybn : 461.0) Alternative oxidase 2, mitochondrial precursor (EC 1.-.-.-) - Glycine max (Soybean) & (at5g64210 : 441.0) encodes an isoform of alternative oxidase, which is expressed in rosettes, stems, and roots. Transcript accumulates in dry seeds and decreased upon germination and is not affected by actinomycin A. Protein is local…
Prupe.1G061500	Yes	(loc_os05g43040.1 : 374.0) no description available & (at1g04770 : 368.0) Tetratricopeptide repeat (TPR)-like superfamily protein; FUNCTIONS IN: binding; INVOLVED IN: biological_process unknown; EXPRESSED IN: 23 plant structures; EXPRESSED DURING: 13 growth stages; CONTAINS InterPro DOMAIN/s: Tetratricopeptide TPR-1 (InterPro:IPR001440), Tetratricopeptide-like helical (InterPro:IPR011990), Tetrat…
Prupe.1G061600	Yes	no hits & (original description: no original description)
Prupe.1G061700	Yes	(at5g57450 : 221.0) Involved in homologous recombination and recombinational repair, mutants are sterile, hypersensitive to DNA crosslinking agents, show aberrant meiosis with extensive chromosome fragmentation; homolog of X-ray repair cross complementing 3 (XRCC3) (XRCC3); CONTAINS InterPro DOMAIN/s: DNA recombination/repair protein RecA/RadB, ATP-binding domain (InterPro:IPR020588), DNA recombi…
Prupe.1G061800	Yes	(gnl|cdd|85678 : 471.0) no description available & (q41266|aox2_soybn : 452.0) Alternative oxidase 2, mitochondrial precursor (EC 1.-.-.-) - Glycine max (Soybean) & (at5g64210 : 439.0) encodes an isoform of alternative oxidase, which is expressed in rosettes, stems, and roots. Transcript accumulates in dry seeds and decreased upon germination and is not affected by actinomycin A. Protein is local…
Prupe.1G061900	Yes	(gnl|cdd|85678 : 466.0) no description available & (q41266|aox2_soybn : 460.0) Alternative oxidase 2, mitochondrial precursor (EC 1.-.-.-) - Glycine max (Soybean) & (at5g64210 : 444.0) encodes an isoform of alternative oxidase, which is expressed in rosettes, stems, and roots. Transcript accumulates in dry seeds and decreased upon germination and is not affected by actinomycin A. Protein is local…
Prupe.1G062000	Yes	(at4g16195 : 100.0) Plant self-incompatibility protein S1 family; FUNCTIONS IN: molecular_function unknown; INVOLVED IN: biological_process unknown; LOCATED IN: endomembrane system; EXPRESSED IN: cultured cell; CONTAINS InterPro DOMAIN/s: Plant self-incompatibility S1 (InterPro:IPR010264); BEST Arabidopsis thaliana protein match is: Plant self-incompatibility protein S1 family (TAIR:AT3G17080.1);…
Prupe.1G062100	Yes	(at3g16970 : 99.4) Plant self-incompatibility protein S1 family; FUNCTIONS IN: molecular_function unknown; INVOLVED IN: biological_process unknown; LOCATED IN: cellular_component unknown; EXPRESSED IN: cotyledon; CONTAINS InterPro DOMAIN/s: Plant self-incompatibility S1 (InterPro:IPR010264); BEST Arabidopsis thaliana protein match is: Plant self-incompatibility protein S1 family (TAIR:AT3G17080.1…
Prupe.1G062200	Yes	no hits & (original description: no original description)
Prupe.1G062300	Yes	no hits & (original description: no original description)
Prupe.1G062400	Yes	no hits & (original description: no original description)
Prupe.1G062500	Yes	(at3g16970 : 103.0) Plant self-incompatibility protein S1 family; FUNCTIONS IN: molecular_function unknown; INVOLVED IN: biological_process unknown; LOCATED IN: cellular_component unknown; EXPRESSED IN: cotyledon; CONTAINS InterPro DOMAIN/s: Plant self-incompatibility S1 (InterPro:IPR010264); BEST Arabidopsis thaliana protein match is: Plant self-incompatibility protein S1 family (TAIR:AT3G17080.…
Prupe.1G062600	Yes	(at1g04645 : 95.9) Plant self-incompatibility protein S1 family; FUNCTIONS IN: molecular_function unknown; INVOLVED IN: biological_process unknown; LOCATED IN: endomembrane system; EXPRESSED IN: 6 plant structures; EXPRESSED DURING: 4 anthesis, C globular stage, petal differentiation and expansion stage, E expanded cotyledon stage; CONTAINS InterPro DOMAIN/s: Plant self-incompatibility S1 (InterP…
Prupe.1G062700	Yes	(at1g04645 : 95.1) Plant self-incompatibility protein S1 family; FUNCTIONS IN: molecular_function unknown; INVOLVED IN: biological_process unknown; LOCATED IN: endomembrane system; EXPRESSED IN: 6 plant structures; EXPRESSED DURING: 4 anthesis, C globular stage, petal differentiation and expansion stage, E expanded cotyledon stage; CONTAINS InterPro DOMAIN/s: Plant self-incompatibility S1 (InterP…
Prupe.1G062800	Yes	(at4g16195 : 90.1) Plant self-incompatibility protein S1 family; FUNCTIONS IN: molecular_function unknown; INVOLVED IN: biological_process unknown; LOCATED IN: endomembrane system; EXPRESSED IN: cultured cell; CONTAINS InterPro DOMAIN/s: Plant self-incompatibility S1 (InterPro:IPR010264); BEST Arabidopsis thaliana protein match is: Plant self-incompatibility protein S1 family (TAIR:AT3G17080.1); …
Prupe.1G062900	Yes	(at3g16970 : 96.3) Plant self-incompatibility protein S1 family; FUNCTIONS IN: molecular_function unknown; INVOLVED IN: biological_process unknown; LOCATED IN: cellular_component unknown; EXPRESSED IN: cotyledon; CONTAINS InterPro DOMAIN/s: Plant self-incompatibility S1 (InterPro:IPR010264); BEST Arabidopsis thaliana protein match is: Plant self-incompatibility protein S1 family (TAIR:AT3G17080.1…
Prupe.1G063000	Yes	(loc_os02g26440.1 : 159.0) no description available & (at2g07340 : 156.0) PREFOLDIN 1 (PFD1); FUNCTIONS IN: unfolded protein binding; INVOLVED IN: protein folding; LOCATED IN: prefoldin complex; EXPRESSED IN: 22 plant structures; EXPRESSED DURING: 13 growth stages; CONTAINS InterPro DOMAIN/s: Prefoldin beta-like (InterPro:IPR002777), Prefoldin (InterPro:IPR009053); Has 281 Blast hits to 281 prote…
Prupe.1G063100	Yes	(at2g07180 : 587.0) Protein kinase superfamily protein; FUNCTIONS IN: protein serine/threonine kinase activity, protein kinase activity, kinase activity, ATP binding; INVOLVED IN: protein amino acid phosphorylation; LOCATED IN: cellular_component unknown; EXPRESSED IN: 25 plant structures; EXPRESSED DURING: 15 growth stages; CONTAINS InterPro DOMAIN/s: Protein kinase, ATP binding site (InterPro:I…
Prupe.1G063200	Yes	(original description: no original description)
Prupe.1G063300	Yes	(at2g07170 : 744.0) ARM repeat superfamily protein; FUNCTIONS IN: binding; INVOLVED IN: intracellular protein transport, vesicle-mediated transport; LOCATED IN: membrane coat; EXPRESSED IN: 13 plant structures; EXPRESSED DURING: 7 growth stages; CONTAINS InterPro DOMAIN/s: Armadillo-type fold (InterPro:IPR016024), Clathrin/coatomer adaptor, adaptin-like, N-terminal (InterPro:IPR002553); BEST Arab…
Prupe.1G063400	Yes	(at2g07050 : 1353.0) Involved in the biosynthesis of brassinosteroids. Catalyzes the reaction from epoxysqualene to cycloartenol.; cycloartenol synthase 1 (CAS1); FUNCTIONS IN: cycloartenol synthase activity; INVOLVED IN: pentacyclic triterpenoid biosynthetic process, thylakoid membrane organization, pollen development; LOCATED IN: vacuole; EXPRESSED IN: 24 plant structures; EXPRESSED DURING: 13 …
Prupe.1G063500	Yes	(gnl|cdd|35718 : 1210.0) no description available & (at2g07050 : 1131.0) Involved in the biosynthesis of brassinosteroids. Catalyzes the reaction from epoxysqualene to cycloartenol.; cycloartenol synthase 1 (CAS1); FUNCTIONS IN: cycloartenol synthase activity; INVOLVED IN: pentacyclic triterpenoid biosynthetic process, thylakoid membrane organization, pollen development; LOCATED IN: vacuole; EXPR…
Prupe.1G063600	Yes	(at4g04940 : 1414.0) transducin family protein / WD-40 repeat family protein; FUNCTIONS IN: nucleotide binding; INVOLVED IN: rRNA processing; LOCATED IN: CUL4 RING ubiquitin ligase complex; EXPRESSED IN: 20 plant structures; EXPRESSED DURING: 11 growth stages; CONTAINS InterPro DOMAIN/s: WD40 repeat 2 (InterPro:IPR019782), WD40 repeat, conserved site (InterPro:IPR019775), WD40 repeat (InterPro:IP…
Prupe.1G063700	Yes	no hits & (original description: no original description)
Prupe.1G063800	Yes	(at2g26590 : 391.0) regulatory particle non-ATPase 13 (RPN13); FUNCTIONS IN: molecular_function unknown; INVOLVED IN: cell adhesion; LOCATED IN: integral to membrane, nucleus, cytoplasm; EXPRESSED IN: 23 plant structures; EXPRESSED DURING: 13 growth stages; CONTAINS InterPro DOMAIN/s: 26S proteasome complex ubiquitin receptor, subunit Rpn13 (InterPro:IPR006773); Has 35333 Blast hits to 34131 prot…
Prupe.1G063900	Yes	no hits & (original description: no original description)
Prupe.1G064000	Yes	(at5g35400 : 440.0) Pseudouridine synthase family protein; FUNCTIONS IN: pseudouridine synthase activity; INVOLVED IN: pseudouridine synthesis, RNA modification; CONTAINS InterPro DOMAIN/s: Pseudouridine synthase, catalytic domain (InterPro:IPR020103), Pseudouridine synthase I, TruA, N-terminal (InterPro:IPR020094), Pseudouridine synthase I, TruA, alpha/beta domain (InterPro:IPR020097), Pseudouri…
Prupe.1G064100	Yes	(at5g35390 : 599.0) Encodes a member of the receptor-like kinase family of genes. In pollen tubes, it accumulates in the plasma membrane of the apical growing tip through the process of exocytosis.; Leucine-rich repeat protein kinase family protein; FUNCTIONS IN: protein serine/threonine kinase activity, kinase activity, ATP binding; INVOLVED IN: transmembrane receptor protein tyrosine kinase sig…
Prupe.1G064200	Yes	(at2g24370 : 203.0) Protein kinase protein with adenine nucleotide alpha hydrolases-like domain; FUNCTIONS IN: protein serine/threonine kinase activity, protein kinase activity, kinase activity, ATP binding; INVOLVED IN: protein amino acid phosphorylation, response to stress; LOCATED IN: cellular_component unknown; EXPRESSED IN: 6 plant structures; EXPRESSED DURING: L mature pollen stage, M germi…
Prupe.1G064300	Yes	(at2g24370 : 734.0) Protein kinase protein with adenine nucleotide alpha hydrolases-like domain; FUNCTIONS IN: protein serine/threonine kinase activity, protein kinase activity, kinase activity, ATP binding; INVOLVED IN: protein amino acid phosphorylation, response to stress; LOCATED IN: cellular_component unknown; EXPRESSED IN: 6 plant structures; EXPRESSED DURING: L mature pollen stage, M germi…
Prupe.1G064400	Yes	(at3g42630 : 465.0) Pentatricopeptide repeat (PPR) superfamily protein; LOCATED IN: chloroplast; EXPRESSED IN: 22 plant structures; EXPRESSED DURING: 13 growth stages; CONTAINS InterPro DOMAIN/s: Pentatricopeptide repeat (InterPro:IPR002885); BEST Arabidopsis thaliana protein match is: Pentatricopeptide repeat (PPR) superfamily protein (TAIR:AT4G14190.1); Has 5690 Blast hits to 3414 proteins in 1…
Prupe.1G064500	Yes	no hits & (original description: no original description)
Prupe.1G064600	Yes	(loc_os02g07820.1 : 108.0) no description available & (at5g20700 : 102.0) Protein of unknown function (DUF581); CONTAINS InterPro DOMAIN/s: Protein of unknown function DUF581 (InterPro:IPR007650); BEST Arabidopsis thaliana protein match is: Protein of unknown function (DUF581) (TAIR:AT1G74940.1); Has 476 Blast hits to 476 proteins in 20 species: Archae - 0; Bacteria - 0; Metazoa - 0; Fungi - 0; P…
Prupe.1G064700	Yes	(at3g07568 : 89.4) unknown protein; Has 9 Blast hits to 9 proteins in 5 species: Archae - 0; Bacteria - 0; Metazoa - 0; Fungi - 0; Plants - 9; Viruses - 0; Other Eukaryotes - 0 (source: NCBI BLink). & (reliability: 178.8) & (original description: no original description)
Prupe.1G064800	Yes	(at5g35360 : 879.0) Encodes biotin carboxylase subunit (CAC2).; acetyl Co-enzyme a carboxylase biotin carboxylase subunit (CAC2); CONTAINS InterPro DOMAIN/s: Carbamoyl phosphate synthase, large subunit, N-terminal (InterPro:IPR005481), Carbamoyl phosphate synthetase, large subunit, ATP-binding (InterPro:IPR005479), Acetyl-CoA carboxylase, biotin carboxylase (InterPro:IPR004549), PreATP-grasp-like…
Prupe.1G064900	Yes	(loc_os02g26810.1 : 703.0) no description available & (p48522|tcmo_catro : 609.0) Trans-cinnamate 4-monooxygenase (EC 1.14.13.11) (Cinnamic acid 4-hydroxylase) (CA4H) (C4H) (P450C4H) (Cytochrome P450 73) - Catharanthus roseus (Rosy periwinkle) (Madagascar periwinkle) & (at2g30490 : 581.0) Encodes a cinnamate-4-hydroxylase. Mutations in this gene impact phenylpropanoid metabolism, growth and devel…
Prupe.1G065000	Yes	(at2g06990 : 1609.0) encodes a putative DExH-box RNA helicase that acts redundantly with HEN1, HUA1, and HUA2 in the specification of floral organ identity in the third whorl.; hua enhancer 2 (HEN2); CONTAINS InterPro DOMAIN/s: DNA/RNA helicase, DEAD/DEAH box type, N-terminal (InterPro:IPR011545), DSH, C-terminal (InterPro:IPR012961), DEAD-like helicase, N-terminal (InterPro:IPR014001), DNA/RNA h…
Prupe.1G065100	Yes	no hits & (original description: no original description)
Prupe.1G065200	Yes	(at4g31300 : 410.0) Encodes 20S proteasome subunit PBA1 (PBA1).; PBA1; FUNCTIONS IN: peptidase activity, endopeptidase activity, threonine-type endopeptidase activity; INVOLVED IN: response to zinc ion, ubiquitin-dependent protein catabolic process; LOCATED IN: proteasome core complex, proteasome complex; EXPRESSED IN: 23 plant structures; EXPRESSED DURING: 14 growth stages; CONTAINS InterPro DOM…
Prupe.1G065300	Yes	(loc_os08g40900.1 : 656.0) no description available & (at1g19220 : 619.0) Encodes an auxin response factor that contains the conserved VP1-B3 DNA-binding domain at its N-terminus and the Aux/IAA-like domains III and IV present in most ARFs at its C-terminus. The protein interacts with IAA1 (yeast two hybrid) and other auxin response elements such as ER7 and ER9 (yeast one hybrid). ARF19 protein c…
Prupe.1G065400	Yes	no hits & (original description: no original description)
Prupe.1G065500	Yes	(original description: no original description)
Prupe.1G065600	Yes	(at5g35330 : 259.0) Protein containing methyl-CpG-binding domain.Has sequence similarity to human MBD proteins.; methyl-CPG-binding domain protein 02 (MBD02); CONTAINS InterPro DOMAIN/s: DNA-binding, integrase-type (InterPro:IPR016177), Methyl-CpG DNA binding (InterPro:IPR001739), Zinc finger, CW-type (InterPro:IPR011124); BEST Arabidopsis thaliana protein match is: methyl-CPG-binding domain 12 (…
Prupe.1G065700	Yes	no hits & (original description: no original description)
Prupe.1G065800	Yes	(at2g31490 : 134.0) unknown protein; Has 55 Blast hits to 55 proteins in 15 species: Archae - 0; Bacteria - 0; Metazoa - 0; Fungi - 0; Plants - 55; Viruses - 0; Other Eukaryotes - 0 (source: NCBI BLink). & (loc_os01g53140.1 : 109.0) no description available & (reliability: 268.0) & (original description: no original description)
Prupe.1G065900	Yes	no hits & (original description: no original description)
Prupe.1G066000	Yes	(original description: no original description)
Prupe.1G066100	Yes	(at5g07610 : 160.0) F-box family protein; CONTAINS InterPro DOMAIN/s: F-box domain, cyclin-like (InterPro:IPR001810), F-box domain, Skp2-like (InterPro:IPR022364), F-box associated interaction domain (InterPro:IPR017451); BEST Arabidopsis thaliana protein match is: F-box family protein (TAIR:AT5G49610.1); Has 1807 Blast hits to 1807 proteins in 277 species: Archae - 0; Bacteria - 0; Metazoa - 736…
Prupe.1G066200	Yes	(at5g07610 : 125.0) F-box family protein; CONTAINS InterPro DOMAIN/s: F-box domain, cyclin-like (InterPro:IPR001810), F-box domain, Skp2-like (InterPro:IPR022364), F-box associated interaction domain (InterPro:IPR017451); BEST Arabidopsis thaliana protein match is: F-box family protein (TAIR:AT5G49610.1); Has 1807 Blast hits to 1807 proteins in 277 species: Archae - 0; Bacteria - 0; Metazoa - 736…
Prupe.1G066300	Yes	(at5g07610 : 184.0) F-box family protein; CONTAINS InterPro DOMAIN/s: F-box domain, cyclin-like (InterPro:IPR001810), F-box domain, Skp2-like (InterPro:IPR022364), F-box associated interaction domain (InterPro:IPR017451); BEST Arabidopsis thaliana protein match is: F-box family protein (TAIR:AT5G49610.1); Has 1807 Blast hits to 1807 proteins in 277 species: Archae - 0; Bacteria - 0; Metazoa - 736…
Prupe.1G066400	Yes	(at5g07610 : 178.0) F-box family protein; CONTAINS InterPro DOMAIN/s: F-box domain, cyclin-like (InterPro:IPR001810), F-box domain, Skp2-like (InterPro:IPR022364), F-box associated interaction domain (InterPro:IPR017451); BEST Arabidopsis thaliana protein match is: F-box family protein (TAIR:AT5G49610.1); Has 1807 Blast hits to 1807 proteins in 277 species: Archae - 0; Bacteria - 0; Metazoa - 736…
Prupe.1G066500	Yes	(at2g06925 : 184.0) Encodes a secretory phospholipase A2 enzyme, which specifically hydrolyzes the sn-2 position of phospholipids. The enzyme has a preference towards linoleoyl acyl chain over palmitoyl acyl chain. It also has a slight preference for phosphatidylcholine over phosphatidylethanolamine.; PLA2-ALPHA; FUNCTIONS IN: phospholipase A2 activity; INVOLVED IN: phospholipid metabolic process…
Prupe.1G066600	Yes	no hits & (original description: no original description)
Prupe.1G066700	Yes	no hits & (original description: no original description)
Prupe.1G066800	Yes	(loc_os02g07830.1 : 382.0) no description available & (q6h501|hkt6_orysa : 375.0) Probable cation transporter HKT6 (OsHKT6) - Oryza sativa (Rice) & (at4g10310 : 339.0) encodes a sodium transporter (HKT1) expressed in xylem parenchyma cells. Mutants over-accumulate sodium in shoot tissue and have increased sodium in the xylem sap and reduced sodium in phloem sap and roots.; high-affinity K+ transp…
Prupe.1G066900	Yes	no hits & (original description: no original description)
Prupe.1G067000	Yes	(loc_os02g17400.1 : 374.0) no description available & (at2g34930 : 273.0) disease resistance family protein / LRR family protein; INVOLVED IN: signal transduction, defense response to fungus, defense response; LOCATED IN: cell wall; EXPRESSED IN: 10 plant structures; EXPRESSED DURING: 7 growth stages; CONTAINS InterPro DOMAIN/s: Leucine-rich repeat-containing N-terminal domain, type 2 (InterPro:I…
Prupe.1G067100	Yes	(loc_os02g07830.1 : 376.0) no description available & (q6h501|hkt6_orysa : 370.0) Probable cation transporter HKT6 (OsHKT6) - Oryza sativa (Rice) & (at4g10310 : 340.0) encodes a sodium transporter (HKT1) expressed in xylem parenchyma cells. Mutants over-accumulate sodium in shoot tissue and have increased sodium in the xylem sap and reduced sodium in phloem sap and roots.; high-affinity K+ transp…
Prupe.1G067200	Yes	(at3g10700 : 507.0) Encodes a GHMP kinase family protein that acts as a galacturonic acid-1-phosphate kinase that catalyzes the production of galacturonic acid-1-phosphate. This is a precursor of the important cell wall building block UDP-galacturonic acid. Based on gene trap line GT8007, the gene appears to be expressed in a petal and stamen-specific manner, between flower stages 8 to 11, howeve…
Prupe.1G067300	Yes	no hits & (original description: no original description)
Prupe.1G067400	Yes	(at1g75590 : 90.5) SAUR-like auxin-responsive protein family ; CONTAINS InterPro DOMAIN/s: Auxin responsive SAUR protein (InterPro:IPR003676); BEST Arabidopsis thaliana protein match is: SAUR-like auxin-responsive protein family (TAIR:AT5G10990.1); Has 1416 Blast hits to 1399 proteins in 25 species: Archae - 0; Bacteria - 0; Metazoa - 0; Fungi - 0; Plants - 1415; Viruses - 0; Other Eukaryotes - 1…
Prupe.1G067500	Yes	(at2g17570 : 352.0) Undecaprenyl pyrophosphate synthetase family protein; FUNCTIONS IN: transferase activity, transferring alkyl or aryl (other than methyl) groups; EXPRESSED IN: 22 plant structures; EXPRESSED DURING: 13 growth stages; CONTAINS InterPro DOMAIN/s: Di-trans-poly-cis-decaprenylcistransferase-like, conserved site (InterPro:IPR018520), Di-trans-poly-cis-decaprenylcistransferase-like (…
Prupe.1G067600	Yes	(at5g09900 : 120.0) Encodes one of two isoforms for the 26S proteasome regulatory protein (RN) subunit RPN5. For many functions it acts redundantly with the paralogous gene RPN5b but also appears to exert independent effects.; EMBRYO DEFECTIVE 2107 (EMB2107); FUNCTIONS IN: molecular_function unknown; INVOLVED IN: multicellular organismal development, ubiquitin-dependent protein catabolic process,…
Prupe.1G067700	Yes	(at2g39930 : 1264.0) Encodes an isoamylase-type debranching enzyme. Mutations in this gene cause the loss of detectable isoamylase activity and the disruption of normal starch structure. Mutants have reduced starch content and abnormally structured amylopectins and phytoglycogens. It has been postulated that AtISA1 interacts with AtISA2 to form the Iso1 complex.; isoamylase 1 (ISA1); FUNCTIONS IN…
Prupe.1G067800	Yes	(at5g35320 : 90.1) unknown protein; Has 1807 Blast hits to 1807 proteins in 277 species: Archae - 0; Bacteria - 0; Metazoa - 736; Fungi - 347; Plants - 385; Viruses - 0; Other Eukaryotes - 339 (source: NCBI BLink). & (reliability: 180.2) & (original description: no original description)
Prupe.1G067900	Yes	(loc_os10g24810.1 : 565.0) no description available & (at2g38670 : 522.0) Encodes a mitochondrial ethanolamine-phosphate cytidylyltransferase, involved in phosphatidylethanolamine (PE) biosynthesis.; phosphorylethanolamine cytidylyltransferase 1 (PECT1); CONTAINS InterPro DOMAIN/s: Rossmann-like alpha/beta/alpha sandwich fold (InterPro:IPR014729), Cytidyltransferase-related (InterPro:IPR004821), …
Prupe.1G068000	Yes	(at5g20500 : 159.0) Glutaredoxin family protein; FUNCTIONS IN: electron carrier activity, arsenate reductase (glutaredoxin) activity, protein disulfide oxidoreductase activity; INVOLVED IN: cell redox homeostasis; LOCATED IN: endomembrane system; EXPRESSED IN: 24 plant structures; EXPRESSED DURING: 15 growth stages; CONTAINS InterPro DOMAIN/s: Glutaredoxin (InterPro:IPR002109), Glutaredoxin activ…
Prupe.1G068100	Yes	(original description: no original description)
Prupe.1G068200	Yes	no hits & (original description: no original description)
Prupe.1G068300	Yes	no hits & (original description: no original description)
Prupe.1G068400	Yes	(at4g37790 : 159.0) Encodes homeobox protein HAT22, member of the HD-Zip II family.; HAT22; FUNCTIONS IN: sequence-specific DNA binding transcription factor activity; INVOLVED IN: regulation of transcription, DNA-dependent, response to cytokinin stimulus; LOCATED IN: nucleus; EXPRESSED IN: 22 plant structures; EXPRESSED DURING: 13 growth stages; CONTAINS InterPro DOMAIN/s: Homeobox, conserved sit…
Prupe.1G068500	Yes	no hits & (original description: no original description)
Prupe.1G068600	Yes	(at5g20590 : 623.0) Encodes a member of the TBL (TRICHOME BIREFRINGENCE-LIKE) gene family containing a plant-specific DUF231 (domain of unknown function) domain. TBL gene family has 46 members, two of which (TBR/AT5G06700 and TBL3/AT5G01360) have been shown to be involved in the synthesis and deposition of secondary wall cellulose, presumably by influencing the esterification state of pectic poly…
Prupe.1G068700	Yes	no hits & (original description: no original description)
Prupe.1G068800	Yes	(loc_os04g56360.1 : 429.0) no description available & (gnl|cdd|36401 : 353.0) no description available & (at1g56140 : 334.0) Leucine-rich repeat transmembrane protein kinase; FUNCTIONS IN: protein serine/threonine kinase activity, protein kinase activity, ATP binding; INVOLVED IN: protein amino acid phosphorylation; LOCATED IN: plasma membrane; EXPRESSED IN: callus; CONTAINS InterPro DOMAIN/s: Se…
Prupe.1G068900	Yes	(original description: no original description)
Prupe.1G069000	Yes	no hits & (original description: no original description)
Prupe.1G069100	Yes	no hits & (original description: no original description)
Prupe.1G069200	Yes	no hits & (original description: no original description)
Prupe.1G069300	Yes	(at5g05810 : 261.0) ATL43; FUNCTIONS IN: zinc ion binding; LOCATED IN: endomembrane system; CONTAINS InterPro DOMAIN/s: Zinc finger, RING-type (InterPro:IPR001841), Zinc finger, C3HC4 RING-type (InterPro:IPR018957); BEST Arabidopsis thaliana protein match is: RING/U-box superfamily protein (TAIR:AT2G20030.1); Has 8903 Blast hits to 8881 proteins in 285 species: Archae - 0; Bacteria - 2; Metazoa -…
Prupe.1G069400	Yes	(loc_os05g08600.2 : 423.0) no description available & (at5g37370 : 389.0) encodes a putative splicing factor. Over-expression in yeast and Arabidopsis result in increased tolerance to high salt.; ATSRL1; FUNCTIONS IN: binding; INVOLVED IN: response to salt stress, RNA processing; LOCATED IN: cellular_component unknown; EXPRESSED IN: 24 plant structures; EXPRESSED DURING: 15 growth stages; CONTAIN…
Prupe.1G069500	Yes	(at1g67940 : 293.0) member of NAP subfamily; non-intrinsic ABC protein 3 (NAP3); FUNCTIONS IN: transporter activity; INVOLVED IN: phosphate transport; LOCATED IN: plasma membrane; EXPRESSED IN: 23 plant structures; EXPRESSED DURING: 13 growth stages; CONTAINS InterPro DOMAIN/s: Phosphate transport system permease protein 1 (InterPro:IPR005670), ATPase, AAA+ type, core (InterPro:IPR003593), ABC tr…
Prupe.1G069600	Yes	no hits & (original description: no original description)
Prupe.1G069700	Yes	(at5g20600 : 323.0) FUNCTIONS IN: molecular_function unknown; INVOLVED IN: rRNA processing; LOCATED IN: preribosome, small subunit precursor; EXPRESSED IN: 22 plant structures; EXPRESSED DURING: 13 growth stages; CONTAINS InterPro DOMAIN/s: Nucleolar, Nop52 (InterPro:IPR010301); Has 543 Blast hits to 530 proteins in 201 species: Archae - 0; Bacteria - 10; Metazoa - 211; Fungi - 164; Plants - 46; …
Prupe.1G069800	Yes	(at4g25810 : 394.0) xyloglucan endotransglycosylase-related protein (XTR6); xyloglucan endotransglycosylase 6 (XTR6); FUNCTIONS IN: hydrolase activity, acting on glycosyl bonds, xyloglucan:xyloglucosyl transferase activity, hydrolase activity, hydrolyzing O-glycosyl compounds; INVOLVED IN: carbohydrate metabolic process, cellular glucan metabolic process; LOCATED IN: cell wall; EXPRESSED IN: 14 p…
Prupe.1G069900	Yes	(at4g29850 : 122.0) Eukaryotic protein of unknown function (DUF872); CONTAINS InterPro DOMAIN/s: Uncharacterised protein family UPF0414, transmembrane (InterPro:IPR008590); BEST Arabidopsis thaliana protein match is: Eukaryotic protein of unknown function (DUF872) (TAIR:AT2G19350.1); Has 271 Blast hits to 271 proteins in 72 species: Archae - 0; Bacteria - 0; Metazoa - 167; Fungi - 0; Plants - 98;…
Prupe.1G070000	Yes	(loc_os12g01910.1 : 558.0) no description available & (at3g09040 : 421.0) Pentatricopeptide repeat (PPR) superfamily protein; CONTAINS InterPro DOMAIN/s: Pentatricopeptide repeat (InterPro:IPR002885); BEST Arabidopsis thaliana protein match is: Pentatricopeptide repeat (PPR) superfamily protein (TAIR:AT4G13650.1); Has 73401 Blast hits to 14698 proteins in 289 species: Archae - 0; Bacteria - 19; M…
Prupe.1G070100	Yes	(at1g05460 : 221.0) Encodes a protein with similarity to RNA helicases. Mutants are defective in post-transcriptional gene silencing.; SILENCING DEFECTIVE (SDE3); FUNCTIONS IN: RNA helicase activity; INVOLVED IN: virus induced gene silencing; LOCATED IN: cellular_component unknown; EXPRESSED IN: 19 plant structures; EXPRESSED DURING: 9 growth stages; CONTAINS InterPro DOMAIN/s: Restriction endonu…
Prupe.1G070200	Yes	(at1g05460 : 219.0) Encodes a protein with similarity to RNA helicases. Mutants are defective in post-transcriptional gene silencing.; SILENCING DEFECTIVE (SDE3); FUNCTIONS IN: RNA helicase activity; INVOLVED IN: virus induced gene silencing; LOCATED IN: cellular_component unknown; EXPRESSED IN: 19 plant structures; EXPRESSED DURING: 9 growth stages; CONTAINS InterPro DOMAIN/s: Restriction endonu…
Prupe.1G070300	Yes	(loc_os03g06440.2 : 227.0) no description available & (at1g05460 : 224.0) Encodes a protein with similarity to RNA helicases. Mutants are defective in post-transcriptional gene silencing.; SILENCING DEFECTIVE (SDE3); FUNCTIONS IN: RNA helicase activity; INVOLVED IN: virus induced gene silencing; LOCATED IN: cellular_component unknown; EXPRESSED IN: 19 plant structures; EXPRESSED DURING: 9 growth …
Prupe.1G070400	Yes	(at1g05460 : 160.0) Encodes a protein with similarity to RNA helicases. Mutants are defective in post-transcriptional gene silencing.; SILENCING DEFECTIVE (SDE3); FUNCTIONS IN: RNA helicase activity; INVOLVED IN: virus induced gene silencing; LOCATED IN: cellular_component unknown; EXPRESSED IN: 19 plant structures; EXPRESSED DURING: 9 growth stages; CONTAINS InterPro DOMAIN/s: Restriction endonu…
Prupe.1G070500	Yes	(at5g23280 : 193.0) TCP family transcription factor ; CONTAINS InterPro DOMAIN/s: Transcription factor, TCP (InterPro:IPR005333), Transcription factor TCP subgroup (InterPro:IPR017887); BEST Arabidopsis thaliana protein match is: TCP family transcription factor (TAIR:AT5G08330.1); Has 1807 Blast hits to 1807 proteins in 277 species: Archae - 0; Bacteria - 0; Metazoa - 736; Fungi - 347; Plants - 3…
Prupe.1G070600	Yes	(at5g08320 : 189.0) CONTAINS InterPro DOMAIN/s: E2F-associated phosphoprotein, C-terminal (InterPro:IPR019370); Has 149 Blast hits to 149 proteins in 78 species: Archae - 0; Bacteria - 0; Metazoa - 79; Fungi - 0; Plants - 35; Viruses - 0; Other Eukaryotes - 35 (source: NCBI BLink). & (loc_os02g42374.1 : 164.0) no description available & (gnl|cdd|38605 : 105.0) no description available & (ipr01937…
Prupe.1G070700	Yes	(at1g50320 : 181.0) encodes a prokaryotic thioredoxin; thioredoxin X (THX); FUNCTIONS IN: enzyme activator activity; INVOLVED IN: positive regulation of catalytic activity; LOCATED IN: chloroplast, chloroplast stroma; EXPRESSED IN: 22 plant structures; EXPRESSED DURING: 13 growth stages; CONTAINS InterPro DOMAIN/s: Thioredoxin fold (InterPro:IPR012335), Thioredoxin-like subdomain (InterPro:IPR006…
Prupe.1G070800	Yes	(at3g19940 : 617.0) Major facilitator superfamily protein; FUNCTIONS IN: carbohydrate transmembrane transporter activity, sugar:hydrogen symporter activity; INVOLVED IN: transport, transmembrane transport; LOCATED IN: integral to membrane, membrane; EXPRESSED IN: pollen tube; CONTAINS InterPro DOMAIN/s: Sugar transporter, conserved site (InterPro:IPR005829), Major facilitator superfamily (InterPr…
Prupe.1G070900	Yes	(at3g19940 : 619.0) Major facilitator superfamily protein; FUNCTIONS IN: carbohydrate transmembrane transporter activity, sugar:hydrogen symporter activity; INVOLVED IN: transport, transmembrane transport; LOCATED IN: integral to membrane, membrane; EXPRESSED IN: pollen tube; CONTAINS InterPro DOMAIN/s: Sugar transporter, conserved site (InterPro:IPR005829), Major facilitator superfamily (InterPr…
Prupe.1G071000	Yes	(at2g43770 : 607.0) Transducin/WD40 repeat-like superfamily protein; CONTAINS InterPro DOMAIN/s: WD40 repeat 2 (InterPro:IPR019782), WD40 repeat, conserved site (InterPro:IPR019775), WD40 repeat (InterPro:IPR001680), G-protein beta WD-40 repeat, region (InterPro:IPR020472), WD40 repeat-like-containing domain (InterPro:IPR011046), WD40-repeat-containing domain (InterPro:IPR017986), WD40/YVTN repea…
Prupe.1G071100	Yes	(at1g73970 : 733.0) unknown protein; Has 34 Blast hits to 33 proteins in 15 species: Archae - 0; Bacteria - 0; Metazoa - 0; Fungi - 0; Plants - 32; Viruses - 0; Other Eukaryotes - 2 (source: NCBI BLink). & (loc_os02g03090.1 : 484.0) no description available & (reliability: 1466.0) & (original description: no original description)
Prupe.1G071200	Yes	(at3g55600 : 181.0) Membrane fusion protein Use1; FUNCTIONS IN: molecular_function unknown; INVOLVED IN: biological_process unknown; EXPRESSED IN: 25 plant structures; EXPRESSED DURING: 15 growth stages; CONTAINS InterPro DOMAIN/s: Vesicle transport protein, Use1 (InterPro:IPR019150); BEST Arabidopsis thaliana protein match is: Membrane fusion protein Use1 (TAIR:AT1G54110.1); Has 235 Blast hits t…
Prupe.1G071300	Yes	no hits & (original description: no original description)
Prupe.1G071400	Yes	(at4g31550 : 241.0) member of WRKY Transcription Factor; Group II-d; negative regulator of basal resistance to Pseudomonas syringae.; WRKY DNA-binding protein 11 (WRKY11); CONTAINS InterPro DOMAIN/s: DNA-binding WRKY (InterPro:IPR003657), Transcription factor, WRKY, Zn-cluster (InterPro:IPR018872); BEST Arabidopsis thaliana protein match is: WRKY DNA-binding protein 17 (TAIR:AT2G24570.1); Has 333…
Prupe.1G071500	Yes	no hits & (original description: no original description)
Prupe.1G071600	Yes	no hits & (original description: no original description)
Prupe.1G071700	Yes	(at5g57090 : 766.0) Encodes an auxin efflux carrier that is similar to bacterial membrane transporters. Root-specific role in the transport of auxin. Acts downstream of CTR1 and ethylene biosynthesis, in the same pathway as EIN2 and AUX1, and independent from EIN3 and EIN5/AIN1 pathway. In the root, the protein localizes apically in epidermal and lateral root cap cells and predominantly basally i…
Prupe.1G071800	Yes	(at5g57090 : 911.0) Encodes an auxin efflux carrier that is similar to bacterial membrane transporters. Root-specific role in the transport of auxin. Acts downstream of CTR1 and ethylene biosynthesis, in the same pathway as EIN2 and AUX1, and independent from EIN3 and EIN5/AIN1 pathway. In the root, the protein localizes apically in epidermal and lateral root cap cells and predominantly basally i…
Prupe.1G071900	Yes	(at5g57100 : 494.0) Nucleotide/sugar transporter family protein; CONTAINS InterPro DOMAIN/s: Protein of unknown function DUF250 (InterPro:IPR004853); BEST Arabidopsis thaliana protein match is: Nucleotide/sugar transporter family protein (TAIR:AT5G55950.1); Has 2192 Blast hits to 2189 proteins in 223 species: Archae - 0; Bacteria - 8; Metazoa - 527; Fungi - 398; Plants - 1015; Viruses - 0; Other …
Prupe.1G072000	Yes	(gnl|cdd|38566 : 202.0) no description available & (at4g29870 : 195.0) Oligosaccharyltransferase complex/magnesium transporter family protein; FUNCTIONS IN: molecular_function unknown; INVOLVED IN: biological_process unknown; LOCATED IN: plasma membrane; EXPRESSED IN: 22 plant structures; EXPRESSED DURING: 13 growth stages; CONTAINS InterPro DOMAIN/s: Oligosaccharyltransferase complex/magnesium t…
Prupe.1G072100	Yes	(at2g19330 : 444.0) Encodes PIRL6, a member of the Plant Intracellular Ras-group-related LRRs (Leucine rich repeat proteins). PIRLs are a distinct, plant-specific class of intracellular LRRs that likely mediate protein interactions, possibly in the context of signal transduction.; plant intracellular ras group-related LRR 6 (PIRL6); INVOLVED IN: biological_process unknown; LOCATED IN: chloroplast…
Prupe.1G072200	Yes	no hits & (original description: no original description)
Prupe.1G072300	Yes	(loc_os04g13090.1 : 422.0) no description available & (at5g45890 : 390.0) Senescence-associated gene 12 (SAG12) encoding a cysteine protease influenced by cytokinin, auxin, and sugars.Localized to special vacuole found during senescence called senescence associated vacuoles which are different from central vacuole in the tonoplast composition and pH.; senescence-associated gene 12 (SAG12); CONTAI…
Prupe.1G072400	Yes	(loc_os04g13090.1 : 422.0) no description available & (at5g45890 : 389.0) Senescence-associated gene 12 (SAG12) encoding a cysteine protease influenced by cytokinin, auxin, and sugars.Localized to special vacuole found during senescence called senescence associated vacuoles which are different from central vacuole in the tonoplast composition and pH.; senescence-associated gene 12 (SAG12); CONTAI…
Prupe.1G072500	Yes	(loc_os06g48510.1 : 550.0) no description available & (at4g29890 : 545.0) choline monooxygenase, putative (CMO-like); FUNCTIONS IN: electron carrier activity, oxidoreductase activity, iron ion binding, 2 iron, 2 sulfur cluster binding; INVOLVED IN: oxidation reduction, cellular aromatic compound metabolic process; LOCATED IN: chloroplast; EXPRESSED IN: 22 plant structures; EXPRESSED DURING: 13 gr…
Prupe.1G072600	Yes	(at4g29900 : 1547.0) one of the type IIB calcium pump isoforms. encodes an autoinhibited Ca(2+)-ATPase that contains an N-terminal calmodulin binding autoinhibitory domain.; autoinhibited Ca(2+)-ATPase 10 (ACA10); FUNCTIONS IN: calcium-transporting ATPase activity, calmodulin binding; INVOLVED IN: shoot development, inflorescence morphogenesis; LOCATED IN: plasma membrane; EXPRESSED IN: 25 plant …
Prupe.1G072700	Yes	no hits & (original description: no original description)
Prupe.1G072800	Yes	no hits & (original description: no original description)
Prupe.1G072900	Yes	(loc_os12g31470.1 : 174.0) no description available & (at3g47090 : 144.0) Leucine-rich repeat protein kinase family protein; FUNCTIONS IN: protein serine/threonine kinase activity, kinase activity, ATP binding; INVOLVED IN: transmembrane receptor protein tyrosine kinase signaling pathway, protein amino acid phosphorylation; LOCATED IN: chloroplast; CONTAINS InterPro DOMAIN/s: Protein kinase, ATP …
Prupe.1G073000	Yes	no hits & (original description: no original description)
Prupe.1G073100	Yes	(at3g13580 : 373.0) Ribosomal protein L30/L7 family protein; FUNCTIONS IN: structural constituent of ribosome, transcription regulator activity; INVOLVED IN: translation; LOCATED IN: cytosolic ribosome, cytosolic large ribosomal subunit, large ribosomal subunit, membrane; EXPRESSED IN: 22 plant structures; EXPRESSED DURING: 13 growth stages; CONTAINS InterPro DOMAIN/s: Ribosomal protein L30, N-te…
Prupe.1G073200	Yes	(loc_os11g09310.1 : 126.0) no description available & (at5g49400 : 123.0) zinc knuckle (CCHC-type) family protein; FUNCTIONS IN: zinc ion binding, nucleic acid binding; INVOLVED IN: biological_process unknown; LOCATED IN: cellular_component unknown; EXPRESSED IN: 23 plant structures; EXPRESSED DURING: 13 growth stages; CONTAINS InterPro DOMAIN/s: Zinc finger, CCHC-type (InterPro:IPR001878); Has 4…
Prupe.1G073300	Yes	no hits & (original description: no original description)
Prupe.1G073400	Yes	(at5g57123 : 93.6) unknown protein; BEST Arabidopsis thaliana protein match is: unknown protein (TAIR:AT4G29905.1); Has 30201 Blast hits to 17322 proteins in 780 species: Archae - 12; Bacteria - 1396; Metazoa - 17338; Fungi - 3422; Plants - 5037; Viruses - 0; Other Eukaryotes - 2996 (source: NCBI BLink). & (reliability: 187.2) & (original description: no original description)
Prupe.1G073500	Yes	no hits & (original description: no original description)
Prupe.1G073600	Yes	(at3g28430 : 1067.0) unknown protein; FUNCTIONS IN: molecular_function unknown; INVOLVED IN: biological_process unknown; LOCATED IN: mitochondrion; EXPRESSED IN: 17 plant structures; EXPRESSED DURING: 6 growth stages; CONTAINS InterPro DOMAIN/s: Protein of unknown function FPL (InterPro:IPR019155); Has 243 Blast hits to 233 proteins in 101 species: Archae - 0; Bacteria - 0; Metazoa - 110; Fungi -…
Prupe.1G073700	Yes	(at4g29920 : 649.0) Double Clp-N motif-containing P-loop nucleoside triphosphate hydrolases superfamily protein; INVOLVED IN: protein metabolic process; LOCATED IN: chloroplast; CONTAINS InterPro DOMAIN/s: Clp, N-terminal (InterPro:IPR004176); BEST Arabidopsis thaliana protein match is: Clp amino terminal domain-containing protein (TAIR:AT5G57130.1); Has 2205 Blast hits to 2155 proteins in 769 sp…
Prupe.1G073800	Yes	(at1g51590 : 765.0) Encodes an alpha-mannosidase I enzyme responsible for N-glycan maturation.; alpha-mannosidase 1 (MNS1); CONTAINS InterPro DOMAIN/s: Glycoside hydrolase, family 47 (InterPro:IPR001382); BEST Arabidopsis thaliana protein match is: alpha-mannosidase 2 (TAIR:AT3G21160.1); Has 35333 Blast hits to 34131 proteins in 2444 species: Archae - 798; Bacteria - 22429; Metazoa - 974; Fungi -…
Prupe.1G073900	Yes	(at4g26020 : 193.0) unknown protein; FUNCTIONS IN: molecular_function unknown; INVOLVED IN: biological_process unknown; LOCATED IN: cellular_component unknown; EXPRESSED IN: embryo, flower, seed; EXPRESSED DURING: petal differentiation and expansion stage, E expanded cotyledon stage, D bilateral stage. & (loc_os02g05520.1 : 141.0) no description available & (reliability: 386.0) & (original descri…
Prupe.1G074000	Yes	(loc_os11g46980.1 : 661.0) no description available & (at5g46330 : 503.0) Encodes a leucine-rich repeat serine/threonine protein kinase that is expressed ubiquitously. FLS2 is involved in MAP kinase signalling relay involved in innate immunity. Essential in the perception of flagellin, a potent elicitor of the defense response. FLS2 is directed for degradation by the bacterial ubiquitin ligase Av…
Prupe.1G074100	Yes	no hits & (original description: no original description)
Prupe.1G074200	Yes	(at5g57140 : 521.0) purple acid phosphatase 28 (PAP28); FUNCTIONS IN: protein serine/threonine phosphatase activity, acid phosphatase activity; LOCATED IN: endomembrane system; EXPRESSED IN: 20 plant structures; EXPRESSED DURING: 9 growth stages; CONTAINS InterPro DOMAIN/s: Metallophosphoesterase (InterPro:IPR004843), Phosphoesterase At2g46880 (InterPro:IPR011230); BEST Arabidopsis thaliana prote…
Prupe.1G074300	Yes	no hits & (original description: no original description)
Prupe.1G074400	Yes	(at5g57150 : 229.0) basic helix-loop-helix (bHLH) DNA-binding superfamily protein; FUNCTIONS IN: DNA binding, sequence-specific DNA binding transcription factor activity; INVOLVED IN: regulation of transcription; LOCATED IN: nucleus; EXPRESSED IN: 24 plant structures; EXPRESSED DURING: 14 growth stages; CONTAINS InterPro DOMAIN/s: Helix-loop-helix DNA-binding domain (InterPro:IPR001092), Helix-lo…
Prupe.1G074500	Yes	(at2g19270 : 145.0) CONTAINS InterPro DOMAIN/s: Mitotic checkpoint protein PRCC, C-terminal (InterPro:IPR018800); Has 930 Blast hits to 533 proteins in 146 species: Archae - 0; Bacteria - 18; Metazoa - 327; Fungi - 143; Plants - 61; Viruses - 0; Other Eukaryotes - 381 (source: NCBI BLink). & (loc_os02g07920.1 : 137.0) no description available & (gnl|cdd|39106 : 102.0) no description available & (…
Prupe.1G074600	Yes	(at5g57160 : 1418.0) Encodes the Arabidopsis orthologue of the yeast and mammalian DNA ligase IV. Involved in the repair of DNA damage but, unlike in yeast, not required for T-DNA integration. Interacts with the Arabidopsis homologue of XRCC4.; ATLIG4; FUNCTIONS IN: protein binding, DNA ligase (ATP) activity; INVOLVED IN: double-strand break repair, response to X-ray, response to DNA damage stimu…
Prupe.1G074700	Yes	(at5g57170 : 172.0) Tautomerase/MIF superfamily protein; INVOLVED IN: inflammatory response, response to other organism; EXPRESSED IN: 22 plant structures; EXPRESSED DURING: 13 growth stages; CONTAINS InterPro DOMAIN/s: Tautomerase (InterPro:IPR014347), Macrophage migration inhibitory factor (InterPro:IPR001398); BEST Arabidopsis thaliana protein match is: Tautomerase/MIF superfamily protein (TAI…
Prupe.1G074800	Yes	(at4g26000 : 404.0) Encodes a novel Arabidopsis gene encoding a polypeptide with K-homology (KH) RNA-binding modules, which acts on vegetative growth and pistil development. Genetic studies suggest that PEP interacts with element(s) of the CLAVATA signaling pathway.; PEPPER (PEP); FUNCTIONS IN: RNA binding, nucleic acid binding; INVOLVED IN: shoot development, gynoecium development; LOCATED IN: c…
Prupe.1G074900	Yes	(at5g57180 : 197.0) Transcription regulator responsible for specific upregulation of the translocon genes atToc33 and atToc75 in leaves. Involved in protein import into chloroplast.; chloroplast import apparatus 2 (CIA2); BEST Arabidopsis thaliana protein match is: CCT motif family protein (TAIR:AT4G25990.1); Has 102 Blast hits to 81 proteins in 17 species: Archae - 0; Bacteria - 0; Metazoa - 5; …
Prupe.1G075000	Yes	no hits & (original description: no original description)
Prupe.1G075100	Yes	(at1g48175 : 202.0) embryo defective 2191 (emb2191); FUNCTIONS IN: hydrolase activity, zinc ion binding, catalytic activity; INVOLVED IN: embryo development ending in seed dormancy; LOCATED IN: cellular_component unknown; CONTAINS InterPro DOMAIN/s: APOBEC/CMP deaminase, zinc-binding (InterPro:IPR016192), CMP/dCMP deaminase, zinc-binding (InterPro:IPR002125), Cytidine deaminase-like (InterPro:IPR…
Prupe.1G075200	Yes	no hits & (original description: no original description)
Prupe.1G075300	Yes	no hits & (original description: no original description)
Prupe.1G075400	Yes	(loc_os04g34720.1 : 235.0) no description available & (at2g19260 : 208.0) RING/FYVE/PHD zinc finger superfamily protein; FUNCTIONS IN: DNA binding, zinc ion binding; INVOLVED IN: regulation of transcription, DNA-dependent; LOCATED IN: cellular_component unknown; CONTAINS InterPro DOMAIN/s: Zinc finger, PHD-type, conserved site (InterPro:IPR019786), Zinc finger, PHD-type (InterPro:IPR001965), Zinc…
Prupe.1G075500	Yes	(at4g29940 : 409.0) Homeodomain protein (PRHA). Expression of the gene differs in various vegetative and floral plant tissues and is positively influenced by the phytohormone auxin. It is often associated with regions of developing vascular tissue. The prha promoter is highly responsive to the synthetic auxin, naphthalene acetic acid, in transient assays using tobacco protoplasts. The PRHA protei…
Prupe.1G075600	Yes	(at4g30010 : 125.0) unknown protein; FUNCTIONS IN: molecular_function unknown; INVOLVED IN: biological_process unknown; LOCATED IN: mitochondrion, plastid; EXPRESSED IN: 26 plant structures; EXPRESSED DURING: 15 growth stages; Has 39 Blast hits to 39 proteins in 18 species: Archae - 0; Bacteria - 0; Metazoa - 0; Fungi - 0; Plants - 39; Viruses - 0; Other Eukaryotes - 0 (source: NCBI BLink). & (lo…
Prupe.1G075700	Yes	no hits & (original description: no original description)
Prupe.1G075800	Yes	(loc_os06g45050.1 : 570.0) no description available & (at2g01600 : 542.0) ENTH/ANTH/VHS superfamily protein; FUNCTIONS IN: phospholipid binding, clathrin binding, binding, phosphatidylinositol binding; INVOLVED IN: N-terminal protein myristoylation, clathrin coat assembly; LOCATED IN: membrane; EXPRESSED IN: 24 plant structures; EXPRESSED DURING: 15 growth stages; CONTAINS InterPro DOMAIN/s: Epsi…
Prupe.1G075900	Yes	no hits & (original description: no original description)
Prupe.1G076000	Yes	(loc_os06g45050.1 : 211.0) no description available & (at4g25940 : 208.0) ENTH/ANTH/VHS superfamily protein; FUNCTIONS IN: phospholipid binding, clathrin binding, binding, phosphatidylinositol binding; INVOLVED IN: clathrin coat assembly; LOCATED IN: clathrin coat; EXPRESSED IN: 14 plant structures; EXPRESSED DURING: 10 growth stages; CONTAINS InterPro DOMAIN/s: Epsin-like, N-terminal (InterPro:I…
Prupe.1G076100	Yes	no hits & (original description: no original description)
Prupe.1G076200	Yes	(at2g19180 : 102.0) unknown protein; BEST Arabidopsis thaliana protein match is: unknown protein (TAIR:AT1G16840.1); Has 64 Blast hits to 64 proteins in 12 species: Archae - 0; Bacteria - 0; Metazoa - 0; Fungi - 0; Plants - 64; Viruses - 0; Other Eukaryotes - 0 (source: NCBI BLink). & (loc_os08g13320.1 : 82.8) no description available & (reliability: 204.0) & (original description: no original de…
Prupe.1G076300	Yes	(at4g29960 : 240.0) unknown protein; FUNCTIONS IN: molecular_function unknown; INVOLVED IN: biological_process unknown; LOCATED IN: plasma membrane; EXPRESSED IN: 23 plant structures; EXPRESSED DURING: 15 growth stages; Has 30201 Blast hits to 17322 proteins in 780 species: Archae - 12; Bacteria - 1396; Metazoa - 17338; Fungi - 3422; Plants - 5037; Viruses - 0; Other Eukaryotes - 2996 (source: NC…
Prupe.1G076400	Yes	(at4g29950 : 728.0) Ypt/Rab-GAP domain of gyp1p superfamily protein; FUNCTIONS IN: RAB GTPase activator activity; INVOLVED IN: regulation of Rab GTPase activity; LOCATED IN: intracellular; EXPRESSED IN: 23 plant structures; EXPRESSED DURING: 15 growth stages; CONTAINS InterPro DOMAIN/s: RabGAP/TBC (InterPro:IPR000195); BEST Arabidopsis thaliana protein match is: Ypt/Rab-GAP domain of gyp1p superf…
Prupe.1G076500	Yes	(at3g11220 : 432.0) A subunit of Elongator, a histone acetyl transferase complex, consisting of six subunits (ELP1??ELP6), that copurifies with the elongating RNAPII in yeast and humans. Three Arabidopsis thaliana genes, encoding homologs of the yeast Elongator subunits ELP1, ELP3 (histone acetyl transferase), and ELP4 are responsible for the narrow leaf phenotype in elongata mutants and for redu…
Prupe.1G076600	Yes	(at2g19170 : 1286.0) Encodes a novel subtilisin-like serine protease.; subtilisin-like serine protease 3 (SLP3); FUNCTIONS IN: serine-type peptidase activity; INVOLVED IN: proteolysis, negative regulation of catalytic activity; LOCATED IN: middle lamella-containing extracellular matrix; EXPRESSED IN: 22 plant structures; EXPRESSED DURING: 13 growth stages; CONTAINS InterPro DOMAIN/s: Protease-ass…
Prupe.1G076700	Yes	(at5g57230 : 249.0) Thioredoxin superfamily protein; CONTAINS InterPro DOMAIN/s: Thioredoxin-like fold (InterPro:IPR012336); Has 37 Blast hits to 37 proteins in 15 species: Archae - 0; Bacteria - 0; Metazoa - 0; Fungi - 0; Plants - 35; Viruses - 0; Other Eukaryotes - 2 (source: NCBI BLink). & (loc_os06g28740.1 : 237.0) no description available & (reliability: 498.0) & (original description: no or…
Prupe.1G076800	Yes	(loc_os08g40590.1 : 433.0) no description available & (at4g25850 : 402.0) OSBP(oxysterol binding protein)-related protein 4B (ORP4B); FUNCTIONS IN: oxysterol binding; INVOLVED IN: steroid metabolic process; LOCATED IN: cellular_component unknown; CONTAINS InterPro DOMAIN/s: Oxysterol-binding protein (InterPro:IPR000648); BEST Arabidopsis thaliana protein match is: OSBP(oxysterol binding protein)-…
Prupe.1G076900	Yes	(original description: no original description)
Prupe.1G077000	Yes	(at5g52110 : 318.0) HIGH CHLOROPHYLL FLUORESCENCE 208 (HCF208); CONTAINS InterPro DOMAIN/s: Protein of unknown function DUF2930 (InterPro:IPR021325); Has 125 Blast hits to 125 proteins in 55 species: Archae - 0; Bacteria - 72; Metazoa - 0; Fungi - 0; Plants - 48; Viruses - 0; Other Eukaryotes - 5 (source: NCBI BLink). & (loc_os10g37840.1 : 278.0) no description available & (ipr021325 : 99.855125)…
Prupe.1G077100	Yes	(at5g57250 : 830.0) Pentatricopeptide repeat (PPR) superfamily protein; CONTAINS InterPro DOMAIN/s: Pentatricopeptide repeat (InterPro:IPR002885); BEST Arabidopsis thaliana protein match is: Pentatricopeptide repeat (PPR) superfamily protein (TAIR:AT5G59900.1); Has 71706 Blast hits to 14592 proteins in 301 species: Archae - 6; Bacteria - 54; Metazoa - 648; Fungi - 890; Plants - 68117; Viruses - 0…
Prupe.1G077200	Yes	(at1g31780 : 961.0) CONTAINS InterPro DOMAIN/s: Conserved oligomeric complex COG6 (InterPro:IPR010490); Has 384 Blast hits to 379 proteins in 190 species: Archae - 0; Bacteria - 4; Metazoa - 151; Fungi - 156; Plants - 42; Viruses - 0; Other Eukaryotes - 31 (source: NCBI BLink). & (loc_os03g12460.1 : 934.0) no description available & (gnl|cdd|69913 : 628.0) no description available & (gnl|cdd|3896…
Prupe.1G077300	Yes	(at3g19800 : 171.0) Protein of unknown function (DUF177); FUNCTIONS IN: molecular_function unknown; INVOLVED IN: biological_process unknown; LOCATED IN: cellular_component unknown; EXPRESSED IN: 21 plant structures; EXPRESSED DURING: 13 growth stages; CONTAINS InterPro DOMAIN/s: Protein of unknown function DUF177 (InterPro:IPR003772); Has 30201 Blast hits to 17322 proteins in 780 species: Archae …
Prupe.1G077400	Yes	(at1g14650 : 757.0) SWAP (Suppressor-of-White-APricot)/surp domain-containing protein / ubiquitin family protein; FUNCTIONS IN: RNA binding; INVOLVED IN: RNA processing; EXPRESSED IN: 24 plant structures; EXPRESSED DURING: 14 growth stages; CONTAINS InterPro DOMAIN/s: SWAP/Surp (InterPro:IPR000061), Ubiquitin (InterPro:IPR000626), Pre-mRNA splicing factor PRP21 like protein (InterPro:IPR022030), …
Prupe.1G077500	Yes	no hits & (original description: no original description)
Prupe.1G077600	Yes	(at4g30030 : 236.0) Eukaryotic aspartyl protease family protein; FUNCTIONS IN: aspartic-type endopeptidase activity; INVOLVED IN: proteolysis; EXPRESSED IN: flower; EXPRESSED DURING: petal differentiation and expansion stage; CONTAINS InterPro DOMAIN/s: Peptidase aspartic (InterPro:IPR021109), Peptidase aspartic, catalytic (InterPro:IPR009007), Peptidase A1 (InterPro:IPR001461), Peptidase asparti…
Prupe.1G077700	Yes	(at2g19160 : 539.0) Core-2/I-branching beta-1,6-N-acetylglucosaminyltransferase family protein; CONTAINS InterPro DOMAIN/s: Core-2/I-Branching enzyme (InterPro:IPR021141); BEST Arabidopsis thaliana protein match is: Core-2/I-branching beta-1,6-N-acetylglucosaminyltransferase family protein (TAIR:AT4G30060.1); Has 601 Blast hits to 601 proteins in 26 species: Archae - 0; Bacteria - 17; Metazoa - 0…
Prupe.1G077800	Yes	no hits & (original description: no original description)
Prupe.1G077900	Yes	no hits & (original description: no original description)
Prupe.1G078000	Yes	no hits & (original description: no original description)
Prupe.1G078100	Yes	(at3g09630 : 566.0) Ribosomal protein L4/L1 family; FUNCTIONS IN: structural constituent of ribosome; INVOLVED IN: translation; LOCATED IN: in 7 components; EXPRESSED IN: 26 plant structures; EXPRESSED DURING: 14 growth stages; CONTAINS InterPro DOMAIN/s: Ribosomal protein L4/L1e (InterPro:IPR002136), Ribosomal protein L4/L1e, eukaryotic/archaeal, conserved site (InterPro:IPR013000); BEST Arabido…
Prupe.1G078200	Yes	(q02028|hsp7s_pea : 1046.0) Stromal 70 kDa heat shock-related protein, chloroplast precursor - Pisum sativum (Garden pea) & (at4g24280 : 1021.0) Involved in protein import into chloroplasts during early developmental stages.; chloroplast heat shock protein 70-1 (cpHsc70-1); FUNCTIONS IN: protein binding, ATP binding; INVOLVED IN: protein folding, response to cadmium ion, protein targeting to chlo…
Prupe.1G078300	Yes	(at4g31340 : 240.0) myosin heavy chain-related; LOCATED IN: endoplasmic reticulum, plasma membrane; EXPRESSED IN: 26 plant structures; EXPRESSED DURING: 15 growth stages; BEST Arabidopsis thaliana protein match is: DNA repair ATPase-related (TAIR:AT2G24420.2); Has 35333 Blast hits to 34131 proteins in 2444 species: Archae - 798; Bacteria - 22429; Metazoa - 974; Fungi - 991; Plants - 531; Viruses …
Prupe.1G078400	Yes	no hits & (original description: no original description)
Prupe.1G078500	Yes	no hits & (original description: no original description)
Prupe.1G078600	Yes	no hits & (original description: no original description)
Prupe.1G078700	Yes	(at4g30110 : 989.0) encodes a protein similar to Zn-ATPase, a P1B-type ATPases transport zinc; heavy metal atpase 2 (HMA2); CONTAINS InterPro DOMAIN/s: Heavy metal transport/detoxification protein (InterPro:IPR006121), ATPase, P-type, ATPase-associated domain (InterPro:IPR008250), ATPase, P-type, heavy metal-(Cd/Co/Hg/Pb/Zn)-translocating (InterPro:IPR006404), ATPase, P-type, H+ transporting prot…
Prupe.1G078800	Yes	no hits & (original description: no original description)
Prupe.1G078900	Yes	(at5g01320 : 881.0) Thiamine pyrophosphate dependent pyruvate decarboxylase family protein; FUNCTIONS IN: in 6 functions; LOCATED IN: cellular_component unknown; CONTAINS InterPro DOMAIN/s: TPP-binding enzyme, conserved site (InterPro:IPR000399), Thiamine pyrophosphate enzyme, central domain (InterPro:IPR012000), Pyruvate decarboxylase/indolepyruvate decarboxylase (InterPro:IPR012110), Thiamine p…
Prupe.1G079000	Yes	(at2g34400 : 687.0) Pentatricopeptide repeat (PPR-like) superfamily protein; CONTAINS InterPro DOMAIN/s: Pentatricopeptide repeat (InterPro:IPR002885); BEST Arabidopsis thaliana protein match is: Pentatricopeptide repeat (PPR) superfamily protein (TAIR:AT3G08820.1); Has 41759 Blast hits to 14424 proteins in 280 species: Archae - 0; Bacteria - 19; Metazoa - 208; Fungi - 170; Plants - 40611; Viruse…
Prupe.1G079100	Yes	(at2g19090 : 617.0) Protein of unknown function (DUF630 and DUF632); FUNCTIONS IN: molecular_function unknown; INVOLVED IN: N-terminal protein myristoylation; LOCATED IN: cellular_component unknown; CONTAINS InterPro DOMAIN/s: Protein of unknown function DUF630 (InterPro:IPR006868), Protein of unknown function DUF632 (InterPro:IPR006867); BEST Arabidopsis thaliana protein match is: Protein of unk…
Prupe.1G079200	Yes	(at2g19080 : 296.0) metaxin-related; FUNCTIONS IN: molecular_function unknown; INVOLVED IN: protein targeting to mitochondrion; LOCATED IN: mitochondrial outer membrane, mitochondrion, mitochondrial inner membrane, plastid; EXPRESSED IN: 24 plant structures; EXPRESSED DURING: 13 growth stages; CONTAINS InterPro DOMAIN/s: Outer mitochondrial membrane transport complex protein, Metaxin (InterPro:IP…
Prupe.1G079300	Yes	(loc_os08g40830.3 : 712.0) no description available & (at4g25880 : 682.0) Encodes a member of the Arabidopsis Pumilio (APUM) proteins containing PUF domain (eight repeats of approximately 36 amino acids each). PUF proteins regulate both mRNA stability and translation through sequence-specific binding to the 3 UTR of target mRNA transcripts.; pumilio 6 (PUM6); FUNCTIONS IN: RNA binding, binding; L…
Prupe.1G079400	Yes	(at5g57280 : 393.0) S-adenosyl-L-methionine-dependent methyltransferases superfamily protein; FUNCTIONS IN: methyltransferase activity; INVOLVED IN: metabolic process; EXPRESSED IN: 21 plant structures; EXPRESSED DURING: 13 growth stages; CONTAINS InterPro DOMAIN/s: Uncharacterised protein family, methyltransferase, Williams-Beuren syndrome (InterPro:IPR022238), Methyltransferase type 11 (InterPr…
Prupe.1G079500	Yes	(at4g25890 : 92.4) 60S acidic ribosomal protein family; FUNCTIONS IN: structural constituent of ribosome; INVOLVED IN: translational elongation; LOCATED IN: cytosolic ribosome, ribosome, nucleus, plasma membrane; EXPRESSED IN: 23 plant structures; EXPRESSED DURING: 14 growth stages; CONTAINS InterPro DOMAIN/s: Ribosomal protein 60S (InterPro:IPR001813); BEST Arabidopsis thaliana protein match is:…
Prupe.1G079600	Yes	(at1g17690 : 758.0) FUNCTIONS IN: molecular_function unknown; INVOLVED IN: biological_process unknown; LOCATED IN: nucleus; EXPRESSED IN: 24 plant structures; EXPRESSED DURING: 13 growth stages; CONTAINS InterPro DOMAIN/s: Digestive organ expansion factor, predicted (InterPro:IPR010678); Has 25006 Blast hits to 13379 proteins in 904 species: Archae - 102; Bacteria - 5571; Metazoa - 7448; Fungi - …
Prupe.1G079700	Yes	(at5g57300 : 459.0) S-adenosyl-L-methionine-dependent methyltransferases superfamily protein; FUNCTIONS IN: methyltransferase activity; LOCATED IN: mitochondrion; EXPRESSED IN: 22 plant structures; EXPRESSED DURING: 13 growth stages; CONTAINS InterPro DOMAIN/s: UbiE/COQ5 methyltransferase (InterPro:IPR004033); BEST Arabidopsis thaliana protein match is: S-adenosyl-L-methionine-dependent methyltra…
Prupe.1G079800	Yes	(at2g19070 : 599.0) encodes a protein whose sequence is similar to anthranilate N-hydroxycinnamoyl/benzoyltransferase from Dianthus caryophyllus (gi:2239091); spermidine hydroxycinnamoyl transferase (SHT); CONTAINS InterPro DOMAIN/s: Transferase (InterPro:IPR003480); BEST Arabidopsis thaliana protein match is: hydroxycinnamoyl-CoA shikimate/quinate hydroxycinnamoyl transferase (TAIR:AT5G48930.1);…
Prupe.1G079900	Yes	no hits & (original description: no original description)
Prupe.1G080000	Yes	no hits & (original description: no original description)
Prupe.1G080100	Yes	(at2g19070 : 440.0) encodes a protein whose sequence is similar to anthranilate N-hydroxycinnamoyl/benzoyltransferase from Dianthus caryophyllus (gi:2239091); spermidine hydroxycinnamoyl transferase (SHT); CONTAINS InterPro DOMAIN/s: Transferase (InterPro:IPR003480); BEST Arabidopsis thaliana protein match is: hydroxycinnamoyl-CoA shikimate/quinate hydroxycinnamoyl transferase (TAIR:AT5G48930.1);…
Prupe.1G080200	Yes	(at3g59630 : 589.0) diphthamide synthesis DPH2 family protein; FUNCTIONS IN: molecular_function unknown; INVOLVED IN: peptidyl-diphthamide biosynthetic process from peptidyl-histidine; LOCATED IN: cellular_component unknown; EXPRESSED IN: 19 plant structures; EXPRESSED DURING: 7 growth stages; CONTAINS InterPro DOMAIN/s: Diphthamide synthesis, DPH1/DHP2 (InterPro:IPR002728), Diphthamide synthesis…
Prupe.1G080300	Yes	no hits & (original description: no original description)
Prupe.1G080400	Yes	no hits & (original description: no original description)
Prupe.1G080500	Yes	(at3g54420 : 286.0) encodes an EP3 chitinase that is expressed during somatic embryogenesis in nursing cells surrounding the embryos but not in embryos themselves. The gene is also expressed in mature pollen and growing pollen tubes until they enter the receptive synergid, but not in endosperm and integuments as in carrot. Post-embryonically, expression is found in hydathodes, stipules, root epid…
Prupe.1G080600	Yes	(at3g54420 : 298.0) encodes an EP3 chitinase that is expressed during somatic embryogenesis in nursing cells surrounding the embryos but not in embryos themselves. The gene is also expressed in mature pollen and growing pollen tubes until they enter the receptive synergid, but not in endosperm and integuments as in carrot. Post-embryonically, expression is found in hydathodes, stipules, root epid…
Prupe.1G080700	Yes	(at3g54420 : 354.0) encodes an EP3 chitinase that is expressed during somatic embryogenesis in nursing cells surrounding the embryos but not in embryos themselves. The gene is also expressed in mature pollen and growing pollen tubes until they enter the receptive synergid, but not in endosperm and integuments as in carrot. Post-embryonically, expression is found in hydathodes, stipules, root epid…
Prupe.1G080800	Yes	no hits & (original description: no original description)
Prupe.1G080900	Yes	(at4g23620 : 348.0) Ribosomal protein L25/Gln-tRNA synthetase, anti-codon-binding domain; FUNCTIONS IN: cobalt ion binding, zinc ion binding; INVOLVED IN: translation; EXPRESSED IN: 22 plant structures; EXPRESSED DURING: 12 growth stages; CONTAINS InterPro DOMAIN/s: Ribosomal protein L25, beta domain (InterPro:IPR020057), Ribosomal protein L25/Gln-tRNA synthetase, anti-codon-binding domain (Inter…
Prupe.1G081000	Yes	(at2g20010 : 254.0) FUNCTIONS IN: molecular_function unknown; INVOLVED IN: biological_process unknown; LOCATED IN: cellular_component unknown; EXPRESSED IN: 22 plant structures; EXPRESSED DURING: 13 growth stages; CONTAINS InterPro DOMAIN/s: Munc13 homology 1 (InterPro:IPR014770), Protein of unknown function DUF810 (InterPro:IPR008528), Mammalian uncoordinated homology 13, domain 2 (InterPro:IPR0…
Prupe.1G081100	Yes	no hits & (original description: no original description)
Prupe.1G081200	Yes	(loc_os01g54470.1 : 353.0) no description available & (at1g29670 : 348.0) GDSL-like Lipase/Acylhydrolase superfamily protein; FUNCTIONS IN: hydrolase activity, acting on ester bonds, carboxylesterase activity; INVOLVED IN: lipid metabolic process; LOCATED IN: apoplast, cell wall, chloroplast; EXPRESSED IN: 23 plant structures; EXPRESSED DURING: 14 growth stages; CONTAINS InterPro DOMAIN/s: Lipase…
Prupe.1G081300	Yes	(at1g29670 : 347.0) GDSL-like Lipase/Acylhydrolase superfamily protein; FUNCTIONS IN: hydrolase activity, acting on ester bonds, carboxylesterase activity; INVOLVED IN: lipid metabolic process; LOCATED IN: apoplast, cell wall, chloroplast; EXPRESSED IN: 23 plant structures; EXPRESSED DURING: 14 growth stages; CONTAINS InterPro DOMAIN/s: Lipase, GDSL (InterPro:IPR001087); BEST Arabidopsis thaliana…
Prupe.1G081400	Yes	(at4g30160 : 1404.0) Arabidopsis thaliana VILLIN4; villin 4 (VLN4); FUNCTIONS IN: actin binding; INVOLVED IN: cytoskeleton organization; LOCATED IN: cellular_component unknown; EXPRESSED IN: 23 plant structures; EXPRESSED DURING: 13 growth stages; CONTAINS InterPro DOMAIN/s: Gelsolin (InterPro:IPR007122), Villin headpiece (InterPro:IPR003128), Gelsolin domain (InterPro:IPR007123); BEST Arabidopsi…
Prupe.1G081500	Yes	(loc_os04g56290.5 : 530.0) no description available & (at5g57330 : 514.0) Galactose mutarotase-like superfamily protein; FUNCTIONS IN: isomerase activity, carbohydrate binding, aldose 1-epimerase activity, catalytic activity; INVOLVED IN: galactose metabolic process, carbohydrate metabolic process; LOCATED IN: cellular_component unknown; EXPRESSED IN: 26 plant structures; EXPRESSED DURING: 15 gro…
Prupe.1G081600	Yes	(at2g18980 : 462.0) Peroxidase superfamily protein; FUNCTIONS IN: peroxidase activity, heme binding; INVOLVED IN: oxidation reduction, response to oxidative stress; LOCATED IN: endomembrane system; EXPRESSED IN: 6 plant structures; EXPRESSED DURING: LP.04 four leaves visible, petal differentiation and expansion stage; CONTAINS InterPro DOMAIN/s: Haem peroxidase (InterPro:IPR010255), Plant peroxid…
Prupe.1G081700	Yes	no hits & (original description: no original description)
Prupe.1G081800	Yes	(at4g25910 : 226.0) Encodes a protein containing the NFU domain that may be involved in iron-sulfur cluster assembly. Part of a five member gene family, more closely related to NFU1 and 2 than to NFU4 and 5. Targeted to the chloroplast.; NFU domain protein 3 (NFU3); CONTAINS InterPro DOMAIN/s: NIF system FeS cluster assembly, NifU, C-terminal (InterPro:IPR001075); BEST Arabidopsis thaliana protei…
Prupe.1G081900	Yes	no hits & (original description: no original description)
Prupe.1G082000	Yes	(gnl|cdd|35426 : 1683.0) no description available & (q03194|pma4_nicpl : 1622.0) Plasma membrane ATPase 4 (EC 3.6.3.6) (Proton pump 4) - Nicotiana plumbaginifolia (Leadwort-leaved tobacco) & (loc_os04g56160.1 : 1593.0) no description available & (at4g30190 : 1554.0) belongs to the P-type ATPase superfamily of cation-transporting ATPases, pumps protons out of the cell, generating a proton gradient…
Prupe.1G082100	Yes	no hits & (original description: no original description)
Prupe.1G082200	Yes	no hits & (original description: no original description)
Prupe.1G082300	Yes	(loc_os02g19860.1 : 1173.0) no description available & (at3g26560 : 1155.0) ATP-dependent RNA helicase, putative; FUNCTIONS IN: in 6 functions; LOCATED IN: cytosol, mitochondrion; EXPRESSED IN: 24 plant structures; EXPRESSED DURING: 15 growth stages; CONTAINS InterPro DOMAIN/s: Helicase-associated domain (InterPro:IPR007502), DNA/RNA helicase, DEAD/DEAH box type, N-terminal (InterPro:IPR011545), …
Prupe.1G082400	Yes	(at3g11710 : 897.0) lysyl-tRNA synthetase 1 (ATKRS-1); FUNCTIONS IN: ATP binding, lysine-tRNA ligase activity; INVOLVED IN: lysyl-tRNA aminoacylation, translation, tRNA aminoacylation for protein translation; LOCATED IN: cytoplasm; EXPRESSED IN: 24 plant structures; EXPRESSED DURING: 14 growth stages; CONTAINS InterPro DOMAIN/s: Aminoacyl-tRNA synthetase, class II (D/K/N) (InterPro:IPR004364), Nu…
Prupe.1G082500	Yes	(at2g18950 : 492.0) Encodes homogentisate phytyltransferase involved in tocopherol biosynthesis. Has impact on seed longevity and plays a role in the adaptation to low temperature stress, notably phloem loading.; homogentisate phytyltransferase 1 (HPT1); CONTAINS InterPro DOMAIN/s: UbiA prenyltransferase (InterPro:IPR000537); BEST Arabidopsis thaliana protein match is: homogentisate prenyltransfe…
Prupe.1G082600	Yes	(at5g57360 : 1039.0) Encodes clock-associated PAS protein ZTL; Also known as FKF1-like protein 2 or ADAGIO1(ADO1). A protein containing a PAS domain ZTL contributes to the plant fitness (carbon fixation, biomass) by influencing the circadian clock period. ZTL is the F-box component of an SCF complex implicated in the degradation of TOC1.; ZEITLUPE (ZTL); CONTAINS InterPro DOMAIN/s: F-box domain, …
Prupe.1G082700	Yes	(at2g18910 : 113.0) hydroxyproline-rich glycoprotein family protein; Has 87 Blast hits to 67 proteins in 17 species: Archae - 0; Bacteria - 4; Metazoa - 0; Fungi - 0; Plants - 77; Viruses - 2; Other Eukaryotes - 4 (source: NCBI BLink). & (reliability: 226.0) & (original description: no original description)
Prupe.1G082800	Yes	(at1g73500 : 367.0) member of MAP Kinase Kinase family. Autophosphorylates and also phosphorylates MPK3 and MPK6. Independently involved in ethylene and calmalexin biosynthesis. Induces transcription of ACS2, ACS6, ERF1, ERF2, ERF5, ERF6, CYP79B2, CYP79B3, CYP71A13 and PAD3.; MAP kinase kinase 9 (MKK9); FUNCTIONS IN: protein kinase activator activity, MAP kinase kinase activity, kinase activity; …
Prupe.1G082900	Yes	(loc_os04g56130.1 : 363.0) no description available & (gnl|cdd|36401 : 243.0) no description available & (at1g34300 : 230.0) lectin protein kinase family protein; FUNCTIONS IN: in 6 functions; INVOLVED IN: protein amino acid phosphorylation, recognition of pollen; LOCATED IN: plasma membrane; EXPRESSED IN: 23 plant structures; EXPRESSED DURING: 13 growth stages; CONTAINS InterPro DOMAIN/s: Curcul…
Prupe.1G083000	Yes	(loc_os04g56130.1 : 436.0) no description available & (gnl|cdd|36401 : 309.0) no description available & (at1g34300 : 288.0) lectin protein kinase family protein; FUNCTIONS IN: in 6 functions; INVOLVED IN: protein amino acid phosphorylation, recognition of pollen; LOCATED IN: plasma membrane; EXPRESSED IN: 23 plant structures; EXPRESSED DURING: 13 growth stages; CONTAINS InterPro DOMAIN/s: Curcul…
Prupe.1G083100	Yes	(loc_os04g56130.1 : 414.0) no description available & (gnl|cdd|36401 : 300.0) no description available & (at1g34300 : 274.0) lectin protein kinase family protein; FUNCTIONS IN: in 6 functions; INVOLVED IN: protein amino acid phosphorylation, recognition of pollen; LOCATED IN: plasma membrane; EXPRESSED IN: 23 plant structures; EXPRESSED DURING: 13 growth stages; CONTAINS InterPro DOMAIN/s: Curcul…
Prupe.1G083200	Yes	no hits & (original description: no original description)
Prupe.1G083300	Yes	(loc_os04g56130.1 : 437.0) no description available & (gnl|cdd|36401 : 313.0) no description available & (at4g32300 : 279.0) S-domain-2 5 (SD2-5); FUNCTIONS IN: carbohydrate binding, protein kinase activity, kinase activity; INVOLVED IN: protein amino acid autophosphorylation; LOCATED IN: plasma membrane; EXPRESSED IN: 25 plant structures; EXPRESSED DURING: 15 growth stages; CONTAINS InterPro DOM…
Prupe.1G083400	Yes	no hits & (original description: no original description)
Prupe.1G083500	Yes	(at2g35630 : 2682.0) Member of the MAP215 family of microtubule-associated proteins required to establish interphase arrays of cortical microtubules.Mutants have defects in cytokinesis during pollen development. Vegetative phenotypes observed in temperature sensitive mutants include left-handed organ twisting, isotropic cell expansion and impairment of root hair polarity.; MICROTUBULE ORGANIZATIO…
Prupe.1G083600	Yes	no hits & (original description: no original description)
Prupe.1G083700	Yes	(at3g11710 : 869.0) lysyl-tRNA synthetase 1 (ATKRS-1); FUNCTIONS IN: ATP binding, lysine-tRNA ligase activity; INVOLVED IN: lysyl-tRNA aminoacylation, translation, tRNA aminoacylation for protein translation; LOCATED IN: cytoplasm; EXPRESSED IN: 24 plant structures; EXPRESSED DURING: 14 growth stages; CONTAINS InterPro DOMAIN/s: Aminoacyl-tRNA synthetase, class II (D/K/N) (InterPro:IPR004364), Nu…
Prupe.1G083800	Yes	(at1g11390 : 182.0) Protein kinase superfamily protein; CONTAINS InterPro DOMAIN/s: ABC-1 (InterPro:IPR004147), Protein kinase-like domain (InterPro:IPR011009); BEST Arabidopsis thaliana protein match is: Protein kinase superfamily protein (TAIR:AT1G61640.1); Has 9400 Blast hits to 9333 proteins in 1787 species: Archae - 122; Bacteria - 4339; Metazoa - 436; Fungi - 531; Plants - 684; Viruses - 14…
Prupe.1G083900	Yes	no hits & (original description: no original description)
Prupe.1G084000	Yes	no hits & (original description: no original description)
Prupe.1G084100	Yes	no hits & (original description: no original description)
Prupe.1G084200	Yes	(at2g18900 : 951.0) Transducin/WD40 repeat-like superfamily protein; CONTAINS InterPro DOMAIN/s: WD40 repeat-like-containing domain (InterPro:IPR011046), WD40 repeat 2 (InterPro:IPR019782), WD40-repeat-containing domain (InterPro:IPR017986), WD40 repeat (InterPro:IPR001680), WD40/YVTN repeat-like-containing domain (InterPro:IPR015943), WD40 repeat, subgroup (InterPro:IPR019781); BEST Arabidopsis …
Prupe.1G084300	Yes	(at2g18890 : 521.0) Protein kinase superfamily protein; FUNCTIONS IN: protein serine/threonine kinase activity, protein kinase activity, kinase activity, ATP binding; INVOLVED IN: protein amino acid phosphorylation; EXPRESSED IN: 22 plant structures; EXPRESSED DURING: 12 growth stages; CONTAINS InterPro DOMAIN/s: Protein kinase, ATP binding site (InterPro:IPR017441), Protein kinase, catalytic dom…
Prupe.1G084400	Yes	(at5g57370 : 84.3) unknown protein; CONTAINS InterPro DOMAIN/s: Protein of unknown function DUF1777 (InterPro:IPR013957); Has 30201 Blast hits to 17322 proteins in 780 species: Archae - 12; Bacteria - 1396; Metazoa - 17338; Fungi - 3422; Plants - 5037; Viruses - 0; Other Eukaryotes - 2996 (source: NCBI BLink). & (loc_os06g32230.1 : 80.5) no description available & (reliability: 168.6) & (original…
Prupe.1G084500	Yes	(loc_os02g05830.1 : 194.0) no description available & (q40250|rbs_lacsa : 190.0) Ribulose bisphosphate carboxylase small chain, chloroplast precursor (EC 4.1.1.39) (RuBisCO small subunit) - Lactuca sativa (Garden lettuce) & (at5g38410 : 184.0) Ribulose bisphosphate carboxylase (small chain) family protein; FUNCTIONS IN: ribulose-bisphosphate carboxylase activity; INVOLVED IN: carbon fixation, res…
Prupe.1G084600	Yes	(at3g62890 : 349.0) Pentatricopeptide repeat (PPR) superfamily protein; FUNCTIONS IN: binding; INVOLVED IN: biological_process unknown; LOCATED IN: cellular_component unknown; EXPRESSED IN: 7 plant structures; EXPRESSED DURING: F mature embryo stage, petal differentiation and expansion stage, E expanded cotyledon stage, D bilateral stage; CONTAINS InterPro DOMAIN/s: Pentatricopeptide repeat (Inte…
Prupe.1G084700	Yes	(at4g30200 : 615.0) Encodes a protein with similarity to VRN5 and VIN3.Contains both a fibronectin III and PHD finger domain. VEL1 is a part of a polycomb repressive complex (PRC2) that is involved in epigenetic silencing of the FLC flowering locus.; vernalization5/VIN3-like (VEL1); FUNCTIONS IN: molecular_function unknown; INVOLVED IN: vegetative to reproductive phase transition of meristem; LOC…
Prupe.1G084800	Yes	(original description: no original description)
Prupe.1G084900	Yes	(at5g57390 : 391.0) Encodes a member of the AP2 family of transcriptional regulators.May be involved in germination and seedling growth. Mutants are resistant to ABA analogs and are resistant to high nitrogen concentrations.essential for the developmental transition between the embryonic and vegetative phases in plants.Overexpression results in the formation of somatic embryos on cotyledons.; AIN…
Prupe.1G085000	Yes	(at3g02920 : 250.0) RPA32B; FUNCTIONS IN: nucleic acid binding; INVOLVED IN: biological_process unknown; EXPRESSED IN: 24 plant structures; EXPRESSED DURING: 15 growth stages; CONTAINS InterPro DOMAIN/s: Replication protein A, subunit RPA32 (InterPro:IPR014646), Nucleic acid-binding, OB-fold (InterPro:IPR012340), Nucleic acid-binding, OB-fold-like (InterPro:IPR016027), Nucleic acid binding, OB-fo…
Prupe.1G085100	Yes	no hits & (original description: no original description)
Prupe.1G085200	Yes	no hits & (original description: no original description)
Prupe.1G085300	Yes	(at5g57410 : 471.0) Afadin/alpha-actinin-binding protein; EXPRESSED IN: 19 plant structures; EXPRESSED DURING: 8 growth stages; CONTAINS InterPro DOMAIN/s: Afadin/alpha-actinin-binding (InterPro:IPR021622); BEST Arabidopsis thaliana protein match is: Afadin/alpha-actinin-binding protein (TAIR:AT2G18876.1). & (loc_os08g14460.1 : 447.0) no description available & (ipr021622 : 100.57181) Afadin/alph…
Prupe.1G085400	Yes	(at4g30210 : 999.0) Encodes NADPH-cytochrome P450 reductase that catalyzes the first oxidative step of the phenylpropanoid general pathway.; P450 reductase 2 (ATR2); FUNCTIONS IN: NADPH-hemoprotein reductase activity; INVOLVED IN: phenylpropanoid metabolic process; LOCATED IN: endoplasmic reticulum, chloroplast; EXPRESSED IN: 24 plant structures; EXPRESSED DURING: 15 growth stages; CONTAINS Inter…
Prupe.1G085500	Yes	(at4g30220 : 147.0) small nuclear ribonucleoprotein F (RUXF); FUNCTIONS IN: molecular_function unknown; LOCATED IN: nucleus, small nucleolar ribonucleoprotein complex; EXPRESSED IN: 22 plant structures; EXPRESSED DURING: 13 growth stages; CONTAINS InterPro DOMAIN/s: Small nuclear ribonucleoprotein SmF (InterPro:IPR016487), Like-Sm ribonucleoprotein (LSM) domain (InterPro:IPR001163), Like-Sm ribon…
Prupe.1G085600	Yes	no hits & (original description: no original description)
Prupe.1G085700	Yes	no hits & (original description: no original description)
Prupe.1G085800	Yes	no hits & (original description: no original description)
Prupe.1G085900	Yes	(at5g57420 : 169.0) Belongs to auxin inducible gene family.; indole-3-acetic acid inducible 33 (IAA33); FUNCTIONS IN: sequence-specific DNA binding transcription factor activity; INVOLVED IN: response to auxin stimulus; LOCATED IN: nucleus; EXPRESSED IN: 11 plant structures; EXPRESSED DURING: 4 anthesis, F mature embryo stage, petal differentiation and expansion stage, E expanded cotyledon stage,…
Prupe.1G086000	Yes	(at5g57440 : 378.0) a member of haloacid dehalogenase-like hydrolase family; GS1; FUNCTIONS IN: hydrolase activity, catalytic activity; INVOLVED IN: metabolic process; LOCATED IN: mitochondrion; EXPRESSED IN: 22 plant structures; EXPRESSED DURING: 13 growth stages; CONTAINS InterPro DOMAIN/s: Haloacid dehalogenase-like hydrolase (InterPro:IPR005834), HAD-superfamily hydrolase, subfamily IA, varia…
Prupe.1G086100	Yes	(at4g30230 : 103.0) unknown protein; Has 42 Blast hits to 42 proteins in 5 species: Archae - 0; Bacteria - 0; Metazoa - 0; Fungi - 0; Plants - 42; Viruses - 0; Other Eukaryotes - 0 (source: NCBI BLink). & (reliability: 206.0) & (original description: no original description)
Prupe.1G086200	Yes	(at4g30240 : 223.0) Syntaxin/t-SNARE family protein; INVOLVED IN: Golgi vesicle transport, vesicle-mediated transport; LOCATED IN: endomembrane system, membrane; CONTAINS InterPro DOMAIN/s: t-SNARE (InterPro:IPR010989), Syntaxin 6, N-terminal (InterPro:IPR015260); BEST Arabidopsis thaliana protein match is: Syntaxin/t-SNARE family protein (TAIR:AT2G18860.1); Has 30201 Blast hits to 17322 proteins…
Prupe.1G086300	Yes	(at2g18850 : 582.0) SET domain-containing protein; FUNCTIONS IN: molecular_function unknown; INVOLVED IN: biological_process unknown; EXPRESSED IN: 22 plant structures; EXPRESSED DURING: 13 growth stages; CONTAINS InterPro DOMAIN/s: SET domain (InterPro:IPR001214); BEST Arabidopsis thaliana protein match is: Rubisco methyltransferase family protein (TAIR:AT3G07670.1). & (loc_os08g14660.1 : 412.0)…
Prupe.1G086400	Yes	no hits & (original description: no original description)
Prupe.1G086500	Yes	(at5g57480 : 775.0) P-loop containing nucleoside triphosphate hydrolases superfamily protein; FUNCTIONS IN: nucleoside-triphosphatase activity, ATPase activity, nucleotide binding, ATP binding; LOCATED IN: endomembrane system; EXPRESSED IN: 9 plant structures; EXPRESSED DURING: 4 anthesis, petal differentiation and expansion stage; CONTAINS InterPro DOMAIN/s: ATPase, AAA-type, core (InterPro:IPR0…
Prupe.1G086600	Yes	(at2g18840 : 348.0) Integral membrane Yip1 family protein; FUNCTIONS IN: molecular_function unknown; INVOLVED IN: biological_process unknown; LOCATED IN: membrane; EXPRESSED IN: male gametophyte, pollen tube; EXPRESSED DURING: L mature pollen stage, M germinated pollen stage; CONTAINS InterPro DOMAIN/s: Yip1 domain (InterPro:IPR006977); BEST Arabidopsis thaliana protein match is: Integral membran…
Prupe.1G086700	Yes	(at5g57490 : 358.0) Encodes a voltage-dependent anion channel (VDAC: AT3G01280/VDAC1, AT5G67500/VDAC2, AT5G15090/VDAC3, AT5G57490/VDAC4, AT5G15090/VDAC5). VDACs are reported to be porin-type, beta-barrel diffusion pores. They are prominently localized in the outer mitochondrial membrane and are involved in metabolite exchange between the organelle and the cytosol.; voltage dependent anion channel…
Prupe.1G086800	Yes	(loc_os03g18580.1 : 295.0) no description available & (at1g48830 : 291.0) Ribosomal protein S7e family protein; FUNCTIONS IN: structural constituent of ribosome; INVOLVED IN: translation; LOCATED IN: cytosolic small ribosomal subunit, cytosolic ribosome, cell wall, plasma membrane, chloroplast; EXPRESSED IN: 23 plant structures; EXPRESSED DURING: 13 growth stages; CONTAINS InterPro DOMAIN/s: Ribo…
Prupe.1G086900	Yes	(at5g57500 : 480.0) Galactosyltransferase family protein; FUNCTIONS IN: transferase activity, transferring glycosyl groups; INVOLVED IN: protein amino acid glycosylation; LOCATED IN: endomembrane system, membrane; EXPRESSED IN: 17 plant structures; EXPRESSED DURING: 10 growth stages; CONTAINS InterPro DOMAIN/s: Glycosyl transferase, family 31 (InterPro:IPR002659); BEST Arabidopsis thaliana protei…
Prupe.1G087000	Yes	(at5g57500 : 511.0) Galactosyltransferase family protein; FUNCTIONS IN: transferase activity, transferring glycosyl groups; INVOLVED IN: protein amino acid glycosylation; LOCATED IN: endomembrane system, membrane; EXPRESSED IN: 17 plant structures; EXPRESSED DURING: 10 growth stages; CONTAINS InterPro DOMAIN/s: Glycosyl transferase, family 31 (InterPro:IPR002659); BEST Arabidopsis thaliana protei…
Prupe.1G087100	Yes	(at4g19830 : 273.0) FKBP-like peptidyl-prolyl cis-trans isomerase family protein; FUNCTIONS IN: FK506 binding, peptidyl-prolyl cis-trans isomerase activity; INVOLVED IN: protein folding; LOCATED IN: chloroplast thylakoid lumen; EXPRESSED IN: 22 plant structures; EXPRESSED DURING: 15 growth stages; CONTAINS InterPro DOMAIN/s: Peptidyl-prolyl cis-trans isomerase, FKBP-type (InterPro:IPR001179); BES…
Prupe.1G087200	Yes	no hits & (original description: no original description)
Prupe.1G087300	Yes	(at5g10770 : 431.0) Eukaryotic aspartyl protease family protein; FUNCTIONS IN: DNA binding, aspartic-type endopeptidase activity; INVOLVED IN: proteolysis; EXPRESSED IN: 12 plant structures; EXPRESSED DURING: 4 anthesis, C globular stage, petal differentiation and expansion stage, E expanded cotyledon stage; CONTAINS InterPro DOMAIN/s: Peptidase aspartic (InterPro:IPR021109), Peptidase aspartic, …
Prupe.1G087400	Yes	(original description: no original description)
Prupe.1G087500	Yes	no hits & (original description: no original description)
Prupe.1G087600	Yes	no hits & (original description: no original description)
Prupe.1G087700	Yes	(at1g29962 : 116.0) AGAMOUS-like 64 (AGL64); FUNCTIONS IN: sequence-specific DNA binding transcription factor activity; INVOLVED IN: regulation of transcription, DNA-dependent; LOCATED IN: nucleus; EXPRESSED IN: antipodal cell, embryo, endosperm; CONTAINS InterPro DOMAIN/s: Transcription factor, MADS-box (InterPro:IPR002100); BEST Arabidopsis thaliana protein match is: AGAMOUS-like 59 (TAIR:AT1G2…
Prupe.1G087800	Yes	(at5g57510 : 107.0) unknown protein; Has 27 Blast hits to 27 proteins in 9 species: Archae - 0; Bacteria - 0; Metazoa - 0; Fungi - 0; Plants - 27; Viruses - 0; Other Eukaryotes - 0 (source: NCBI BLink). & (reliability: 214.0) & (original description: no original description)
Prupe.1G087900	Yes	(o24145|4cl1_tobac : 868.0) 4-coumarate--CoA ligase 1 (EC 6.2.1.12) (4CL 1) (4-coumaroyl-CoA synthase 1) - Nicotiana tabacum (Common tobacco) & (at3g21240 : 800.0) encodes an isoform of 4-coumarate:CoA ligase (4CL), which is involved in the last step of the general phenylpropanoid pathway. The catalytic efficiency was in the following (descending) order: p-coumaric acid, caffeic acid, ferulic aci…
Prupe.1G088000	Yes	(at5g57520 : 104.0) Encodes a zinc finger protein containing only a single zinc finger.; zinc finger protein 2 (ZFP2); FUNCTIONS IN: sequence-specific DNA binding transcription factor activity, zinc ion binding, nucleic acid binding; INVOLVED IN: regulation of transcription; LOCATED IN: intracellular; EXPRESSED IN: 10 plant structures; EXPRESSED DURING: 4 anthesis, C globular stage, petal differe…
Prupe.1G088100	Yes	(at4g25830 : 123.0) Uncharacterised protein family (UPF0497); FUNCTIONS IN: molecular_function unknown; INVOLVED IN: biological_process unknown; LOCATED IN: endomembrane system; EXPRESSED IN: 22 plant structures; EXPRESSED DURING: 13 growth stages; CONTAINS InterPro DOMAIN/s: Uncharacterised protein family UPF0497, trans-membrane plant (InterPro:IPR006702), Uncharacterised protein family UPF0497,…
Prupe.1G088200	Yes	(gnl|cdd|66715 : 316.0) no description available & (at5g04950 : 273.0) Encodes a nicotianamide synthase.; nicotianamine synthase 1 (NAS1); CONTAINS InterPro DOMAIN/s: Nicotianamine synthase (InterPro:IPR004298); BEST Arabidopsis thaliana protein match is: nicotianamine synthase 2 (TAIR:AT5G56080.1); Has 1807 Blast hits to 1807 proteins in 277 species: Archae - 0; Bacteria - 0; Metazoa - 736; Fung…
Prupe.1G088300	Yes	no hits & (original description: no original description)
Prupe.1G088400	Yes	(at1g73500 : 393.0) member of MAP Kinase Kinase family. Autophosphorylates and also phosphorylates MPK3 and MPK6. Independently involved in ethylene and calmalexin biosynthesis. Induces transcription of ACS2, ACS6, ERF1, ERF2, ERF5, ERF6, CYP79B2, CYP79B3, CYP71A13 and PAD3.; MAP kinase kinase 9 (MKK9); FUNCTIONS IN: protein kinase activator activity, MAP kinase kinase activity, kinase activity; …
Prupe.1G088500	Yes	(at5g57550 : 365.0) xyloglucan endotransglycosylase-related protein (XTR3); xyloglucan endotransglucosylase/hydrolase 25 (XTH25); FUNCTIONS IN: hydrolase activity, acting on glycosyl bonds, xyloglucan:xyloglucosyl transferase activity; INVOLVED IN: plant-type cell wall biogenesis; LOCATED IN: endomembrane system, cell wall, apoplast; EXPRESSED IN: 9 plant structures; EXPRESSED DURING: 8 growth st…
Prupe.1G088600	Yes	(at4g25810 : 397.0) xyloglucan endotransglycosylase-related protein (XTR6); xyloglucan endotransglycosylase 6 (XTR6); FUNCTIONS IN: hydrolase activity, acting on glycosyl bonds, xyloglucan:xyloglucosyl transferase activity, hydrolase activity, hydrolyzing O-glycosyl compounds; INVOLVED IN: carbohydrate metabolic process, cellular glucan metabolic process; LOCATED IN: cell wall; EXPRESSED IN: 14 p…
Prupe.1G088700	Yes	(at1g77450 : 167.0) NAC domain containing protein 32 (NAC032); FUNCTIONS IN: sequence-specific DNA binding transcription factor activity; INVOLVED IN: multicellular organismal development, regulation of transcription; LOCATED IN: cellular_component unknown; EXPRESSED IN: 16 plant structures; EXPRESSED DURING: LP.06 six leaves visible, LP.04 four leaves visible, 4 anthesis, petal differentiation a…
Prupe.1G088800	Yes	(at4g25810 : 392.0) xyloglucan endotransglycosylase-related protein (XTR6); xyloglucan endotransglycosylase 6 (XTR6); FUNCTIONS IN: hydrolase activity, acting on glycosyl bonds, xyloglucan:xyloglucosyl transferase activity, hydrolase activity, hydrolyzing O-glycosyl compounds; INVOLVED IN: carbohydrate metabolic process, cellular glucan metabolic process; LOCATED IN: cell wall; EXPRESSED IN: 14 p…
Prupe.1G088900	Yes	(at4g25810 : 405.0) xyloglucan endotransglycosylase-related protein (XTR6); xyloglucan endotransglycosylase 6 (XTR6); FUNCTIONS IN: hydrolase activity, acting on glycosyl bonds, xyloglucan:xyloglucosyl transferase activity, hydrolase activity, hydrolyzing O-glycosyl compounds; INVOLVED IN: carbohydrate metabolic process, cellular glucan metabolic process; LOCATED IN: cell wall; EXPRESSED IN: 14 p…
Prupe.1G089000	Yes	(at4g25810 : 403.0) xyloglucan endotransglycosylase-related protein (XTR6); xyloglucan endotransglycosylase 6 (XTR6); FUNCTIONS IN: hydrolase activity, acting on glycosyl bonds, xyloglucan:xyloglucosyl transferase activity, hydrolase activity, hydrolyzing O-glycosyl compounds; INVOLVED IN: carbohydrate metabolic process, cellular glucan metabolic process; LOCATED IN: cell wall; EXPRESSED IN: 14 p…
Prupe.1G089100	Yes	(at5g57580 : 826.0) Calmodulin-binding protein; CONTAINS InterPro DOMAIN/s: Calmodulin binding protein-like (InterPro:IPR012416); BEST Arabidopsis thaliana protein match is: Calmodulin-binding protein (TAIR:AT4G25800.2); Has 341 Blast hits to 322 proteins in 21 species: Archae - 0; Bacteria - 2; Metazoa - 0; Fungi - 0; Plants - 339; Viruses - 0; Other Eukaryotes - 0 (source: NCBI BLink). & (loc_o…
Prupe.1G089200	Yes	no hits & (original description: no original description)
Prupe.1G089300	Yes	(at5g57590 : 998.0) Mutant complemented by E coli Bio A gene encoding 7,8-diaminopelargonic acid aminotransferase.; biotin auxotroph 1 (BIO1); CONTAINS InterPro DOMAIN/s: Pyridoxal phosphate-dependent transferase, major domain (InterPro:IPR015424), Aminotransferase class-III (InterPro:IPR005814), Pyridoxal phosphate-dependent transferase, major region, subdomain 1 (InterPro:IPR015421); BEST Arabi…
Prupe.1G089400	Yes	(at4g30310 : 987.0) FGGY family of carbohydrate kinase; FUNCTIONS IN: carbohydrate kinase activity, phosphotransferase activity, alcohol group as acceptor; INVOLVED IN: carbohydrate metabolic process; LOCATED IN: chloroplast; EXPRESSED IN: 23 plant structures; EXPRESSED DURING: 15 growth stages; CONTAINS InterPro DOMAIN/s: Carbohydrate kinase, FGGY (InterPro:IPR000577), Carbohydrate kinase, FGGY,…
Prupe.1G089500	Yes	(at3g26600 : 157.0) Armadillo repeat protein. One of a family of four in Arabidopsis. Expressed in vegetative tissues, anthers and ovules.; armadillo repeat only 4 (ARO4); FUNCTIONS IN: binding; INVOLVED IN: biological_process unknown; LOCATED IN: cellular_component unknown; EXPRESSED IN: 25 plant structures; EXPRESSED DURING: 13 growth stages; CONTAINS InterPro DOMAIN/s: Armadillo-like helical (…
Prupe.1G089600	Yes	(at5g57610 : 1069.0) Protein kinase superfamily protein with octicosapeptide/Phox/Bem1p domain; FUNCTIONS IN: protein serine/threonine/tyrosine kinase activity, protein kinase activity; INVOLVED IN: protein amino acid phosphorylation; LOCATED IN: cellular_component unknown; EXPRESSED IN: 24 plant structures; EXPRESSED DURING: 15 growth stages; CONTAINS InterPro DOMAIN/s: Octicosapeptide/Phox/Bem1…
Prupe.1G089700	Yes	(at5g57620 : 271.0) Encodes a putative transcription factor (MYB36).; myb domain protein 36 (MYB36); CONTAINS InterPro DOMAIN/s: SANT, DNA-binding (InterPro:IPR001005), Homeodomain-like (InterPro:IPR009057), Myb, DNA-binding (InterPro:IPR014778), HTH transcriptional regulator, Myb-type, DNA-binding (InterPro:IPR017930), Homeodomain-related (InterPro:IPR012287), Myb transcription factor (InterPro:…
Prupe.1G089800	Yes	(loc_os06g29844.1 : 515.0) no description available & (at5g52450 : 508.0) MATE efflux family protein; FUNCTIONS IN: antiporter activity, drug transmembrane transporter activity, transporter activity; INVOLVED IN: response to nematode; LOCATED IN: plasma membrane, membrane; EXPRESSED IN: 24 plant structures; EXPRESSED DURING: 15 growth stages; CONTAINS InterPro DOMAIN/s: MATE family transporter re…
Prupe.1G089900	Yes	no hits & (original description: no original description)
Prupe.1G090000	Yes	(loc_os06g29844.1 : 503.0) no description available & (at5g52450 : 495.0) MATE efflux family protein; FUNCTIONS IN: antiporter activity, drug transmembrane transporter activity, transporter activity; INVOLVED IN: response to nematode; LOCATED IN: plasma membrane, membrane; EXPRESSED IN: 24 plant structures; EXPRESSED DURING: 15 growth stages; CONTAINS InterPro DOMAIN/s: MATE family transporter re…
Prupe.1G090100	Yes	(loc_os06g29844.1 : 525.0) no description available & (at5g52450 : 519.0) MATE efflux family protein; FUNCTIONS IN: antiporter activity, drug transmembrane transporter activity, transporter activity; INVOLVED IN: response to nematode; LOCATED IN: plasma membrane, membrane; EXPRESSED IN: 24 plant structures; EXPRESSED DURING: 15 growth stages; CONTAINS InterPro DOMAIN/s: MATE family transporter re…
Prupe.1G090200	Yes	no hits & (original description: no original description)
Prupe.1G090300	Yes	(loc_os06g29844.1 : 518.0) no description available & (at5g52450 : 508.0) MATE efflux family protein; FUNCTIONS IN: antiporter activity, drug transmembrane transporter activity, transporter activity; INVOLVED IN: response to nematode; LOCATED IN: plasma membrane, membrane; EXPRESSED IN: 24 plant structures; EXPRESSED DURING: 15 growth stages; CONTAINS InterPro DOMAIN/s: MATE family transporter re…
Prupe.1G090400	Yes	(at5g17050 : 399.0) The At5g17050 encodes a anthocyanidin 3-O-glucosyltransferase which specifically glucosylates the 3-position of the flavonoid C-ring. Anthocyanidins such as cyanidin and pelargonidin as well as flavonols such as kaempferol and quercetin are accepted substrates.; UDP-glucosyl transferase 78D2 (UGT78D2); CONTAINS InterPro DOMAIN/s: UDP-glucuronosyl/UDP-glucosyltransferase (Inter…
Prupe.1G090500	Yes	(at5g17050 : 268.0) The At5g17050 encodes a anthocyanidin 3-O-glucosyltransferase which specifically glucosylates the 3-position of the flavonoid C-ring. Anthocyanidins such as cyanidin and pelargonidin as well as flavonols such as kaempferol and quercetin are accepted substrates.; UDP-glucosyl transferase 78D2 (UGT78D2); CONTAINS InterPro DOMAIN/s: UDP-glucuronosyl/UDP-glucosyltransferase (Inter…
Prupe.1G090600	Yes	no hits & (original description: no original description)
Prupe.1G090700	Yes	no hits & (original description: no original description)
Prupe.1G090800	Yes	no hits & (original description: no original description)
Prupe.1G090900	Yes	no hits & (original description: no original description)
Prupe.1G091000	Yes	(at5g17050 : 419.0) The At5g17050 encodes a anthocyanidin 3-O-glucosyltransferase which specifically glucosylates the 3-position of the flavonoid C-ring. Anthocyanidins such as cyanidin and pelargonidin as well as flavonols such as kaempferol and quercetin are accepted substrates.; UDP-glucosyl transferase 78D2 (UGT78D2); CONTAINS InterPro DOMAIN/s: UDP-glucuronosyl/UDP-glucosyltransferase (Inter…
Prupe.1G091100	Yes	(at5g17050 : 267.0) The At5g17050 encodes a anthocyanidin 3-O-glucosyltransferase which specifically glucosylates the 3-position of the flavonoid C-ring. Anthocyanidins such as cyanidin and pelargonidin as well as flavonols such as kaempferol and quercetin are accepted substrates.; UDP-glucosyl transferase 78D2 (UGT78D2); CONTAINS InterPro DOMAIN/s: UDP-glucuronosyl/UDP-glucosyltransferase (Inter…
Prupe.1G091200	Yes	(at5g17050 : 161.0) The At5g17050 encodes a anthocyanidin 3-O-glucosyltransferase which specifically glucosylates the 3-position of the flavonoid C-ring. Anthocyanidins such as cyanidin and pelargonidin as well as flavonols such as kaempferol and quercetin are accepted substrates.; UDP-glucosyl transferase 78D2 (UGT78D2); CONTAINS InterPro DOMAIN/s: UDP-glucuronosyl/UDP-glucosyltransferase (Inter…
[truncated: 25,899 more rows]

## Sheet: Table S5
Table S5. Putative domestication sweeps identified using SNPs
[truncated: 135 more rows]

[truncated: 8 more sheets: Table S6, Table S7, Table S8, Table S9, Table S10, Table S11, Table S12, Table S13]
